# Supplementary material for: Effect of diet video-drama and telephone messages on improving parental knowledge and diet diversity of malnourished children in Kenya: A randomised controlled trial
Source: PLOS Glob Public Health. 2025 Jul 9;5(7):e0004818. doi: 10.1371/journal.pgph.0004818 (PMC12240368; doi:10.1371/journal.pgph.0004818)
Supplement: S1 Data — (XLSX) [file pgph.0004818.s016.xlsx]

## Sheet: Sheet1
patients_study_number	randomization_arm	date	child-age_mo	child-gender	sex	caregiver_age_yrs	primarycaregiver	primaryCaregiver_relation to child	caregiver_level_education_mean yrs	caregiver_occupation	marital_status	number_household_members	householdhead	nohousehold	no-children	incomegenerator	income	income_estimate_ksh	spending_on_food_ksh	hmaterial	rooms	toilet	water	food	foodlast	foodrunout	worrynotfood	affordbuyfood	enough_money	enough_moneyfeed	enough_moneygive	enough_moneyhungry	Household food insecurity score	breastfeeding	weeky_ration	rutf_yesterday	rutf_last_one_week	food_other_than_rutf	cough	difficultybreathing	fever	diarrhoea	blood_in_stool	vomiting	difficultyfeeding	bluishdiscolor	mouthbreathing	yellowishdiscolor	inconsolablecrying
1	A	2019-04-17	13	1	2	22	yes	mother	11	4	1	3	Husband	3	1	Husband	2	8000	1400	3	1	2	2	2	2	2	2	3	2	1	1	1	16	1	1	1	2	1	2	2	1	1	2	2	1	2	2	2	2
2	B	2019-04-18	16	2	2	22	yes	mother	11	4	1	4	Husband	4	1	Husband	2	10000	1500	1	1	2	2	1	1	1	1	1	1	1	1	1	9	1	1	1	2	6	2	2	1	1	2	1	1	2	2	2	1
3	B	2019-04-25	13	1	2	27	yes	mother	12	2	1	3	Husband	3	1	Husband	2	12000	1400	2	1	2	2	2	2	2	3	1	1	1	1	3	16	1	1	4	2	8	1	2	1	1	2	1	1	2	2	2	1
4	C	2019-04-26	15	2	2	40	yes	mother	7	3	1	5	Husband	5	1	Husband	1	10000	2100	3	1	1	2	2	2	2	1	2	2	2	1	2	16	2	1	2	2	3	1	1	1	1	2	1	1	2	2	2	2
5	A	2019-05-07	26	2	2	35	yes	mother	12	4	1	3	Husband	3	1	Husband	1	10000	3500	2	1	2	2	1	3	1	1	3	3	3	3	1	19	2	1	1	2	3	1	1	2	1	2	2	1	2	2	2	2
6	A	2019-05-13	17	1	2	36	yes	mother	10	2	2	2	Mother	2	1	Mother	3	9000	1750	3	1	2	2	2	2	1	2	3	3	2	2	1	16	2	1	3	2	4	2	2	1	1	2	2	1	2	2	2	1
7	C	2019-05-14	10	1	2	20	yes	mother	10	4	1	3	Husband	3	1	Husband	3	10000	1400	1	2	3	2	1	1	1	1	1	1	1	1	1	9	1	1	1	2	3	2	2	2	1	2	1	1	2	2	2	1
8	C	2019-05-24	7	2	2	19	yes	mother	12	4	1	3	Husband	3	1	Husband	1	5600	1400	3	1	3	2	1	2	2	1	1	1	1	1	1	12	1	1	4	2	8	1	2	1	1	2	2	2	2	2	2	2
9	B	2019-05-27	6	2	2	24	yes	mother	8	4	1	4	Husband	4	1	Husband	2	15000	1400	2	2	1	2	1	3	2	1	2	2	3	3	1	18	1	1	1	2	7	1	1	1	1	2	2	1	2	2	2	2
10	B	2019-05-31	29	1	2	22	yes	mother	8	2	1	3	Husband	3	1	Husband	1	0	2800	3	1	2	2	1	3	1	1	2	3	3	3	1	18	2	2	4	2	8	1	2	1	2	2	2	1	2	2	2	2
11	A	2019-06-04	6	2	2	30	yes	mother	7	3	2	5	Mother	5	2	Mother	2	6400	1260	2	1	2	2	3	2	3	3	1	1	2	2	2	19	1	2	4	2	8	1	2	1	1	1	1	1	2	1	2	2
12	C	2019-06-06	14	2	2	27	yes	mother	8	3	1	7	Husband	7	2	Husband	2	12000	1400	3	1	2	2	2	3	3	3	3	1	1	1	2	19	1	2	4	2	8	1	2	1	1	2	1	1	2	2	2	2
13	B	2019-06-07	10	2	2	29	yes	mother	7	3	1	4	Mother	4	1	Mother	2	12000	1050	1	1	3	2	3	3	3	3	1	1	1	1	3	19	1	2	4	2	6	1	2	1	1	2	1	1	2	1	2	2
14	A	2019-06-07	9	2	2	31	yes	mother	14	1	1	2	Mother	2	1	Mother	1	8000	1950	3	1	2	2	3	3	2	2	2	1	1	1	3	18	1	2	4	2	8	1	2	1	1	2	2	1	2	2	2	2
15	C	2019-09-11	13	1	2	35	yes	mother	8	4	1	6	Husband	6	1	Husband	1	0	2100	2	1	3	2	2	2	2	2	3	2	2	2	2	19	1	1	2	2	6	1	2	1	1	2	1	1	2	2	2	1
16	B	2019-06-13	14	2	2	30	yes	mother	8	2	1	4	Husband	4	2	Husband	1	18000	1750	2	1	3	2	2	2	2	2	2	2	2	2	1	17	1	1	1	2	8	1	1	1	1	2	1	1	2	2	2	2
17	C	2019-06-14	14	1	2	26	yes	mother	10	1	2	2	Mother	2	1	Mother	2	0	0	3	1	2	2	1	3	2	2	1	2	2	2	2	17	2	1	1	2	3	1	1	2	1	2	1	2	2	2	2	2
18	A	2019-06-21	6	1	2	25	yes	mother	12	4	1	4	Husband	4	1	Husband	3	5000	500	2	1	2	2	3	2	2	3	2	2	2	2	2	20	1	1	1	2	3	1	2	1	1	2	1	1	2	2	2	2
19	A	2019-06-27	19	1	2	24	yes	mother	10	4	1	4	Husband	4	2	Husband	2	10000	1400	2	1	2	3	2	2	2	2	3	1	2	2	2	18	1	2	4	2	3	1	2	1	1	2	1	1	2	2	2	2
20	B	2019-07-02	35	2	2	24	yes	mother	12	4	2	8	Grand father	8	1	Grandmother	3	0	3500	3	2	2	2	2	2	2	2	1	1	1	2	3	16	1	2	4	2	4	2	2	2	2	1	1	1	2	2	2	1
21	C	2019-07-02	6	1	2	22	yes	mother	12	4	1	4	Husband	4	2	Husband	3	8000	2100	3	2	2	2	2	2	2	1	2	1	1	1	1	13	1	2	4	2	4	1	2	1	1	2	1	1	2	2	2	2
22	C	2019-07-02	15	1	2	35	yes	other	8	2	1	8	Husband	8	2	Husband	1	16000	2100	3	1	2	2	3	3	2	2	2	2	2	2	2	20	2	2	4	2	7	2	2	2	1	2	2	1	2	2	2	1
23	A	2019-07-03	21	2	2	24	yes	mother	8	4	1	6	Husband	6	3	Husband	2	0	2800	3	1	2	2	1	1	1	1	1	1	1	1	1	9	1	2	4	2	4	1	2	1	1	2	2	1	2	2	2	2
24	A	2019-07-03	16	1	2	37	yes	mother	12	2	1	6	Husband	6	2	Husband	3	20000	2100	3	2	2	2	1	3	1	1	2	2	2	2	1	15	1	2	4	2	8	1	1	1	1	2	1	1	2	2	2	2
25	B	2019-07-05	8	2	2	24	yes	mother	8	4	1	6	Husband	3	3	Husband	2	0	1050	3	1	3	2	3	1	3	3	1	1	1	2	3	18	1	1	2	2	8	1	2	1	2	2	1	1	2	2	2	2
26	A	2019-07-05	9	2	2	22	yes	mother	10	4	2	3	Grandmother	3	1	Grandmother	3	0	700	2	1	2	2	3	3	2	2	2	2	2	2	1	20	2	1	4	2	8	1	2	2	1	2	1	2	2	2	2	2
27	B	2019-07-05	25	1	2	22	yes	mother	7	3	1	4	Husband	4	2	Husband	2	6800	1400	2	2	2	3	3	2	2	2	2	2	2	2	1	18	2	1	1	2	5	1	2	2	1	2	1	1	2	2	2	2
28	B	2019-07-05	21	1	2	21	yes	mother	11	4	1	3	Husband	3	1	Husband	2	15000	4900	2	2	2	2	3	2	3	1	2	2	2	2	1	18	1	1	3	2	5	1	1	1	2	2	1	1	2	2	2	1
29	C	2019-07-08	7	1	2	35	yes	mother	12	4	1	4	Husband	4	1	Husband	3	10000	2100	3	3	1	2	3	2	2	2	2	2	2	3	1	19	1	1	2	2	3	1	1	1	2	2	2	1	2	2	2	2
30	B	2019-07-12	17	1	2	23	yes	mother	8	4	1	3	Husband	3	1	Husband	2	15000	2700	2	1	3	2	3	3	3	3	1	2	2	2	2	21	2	1	3	2	8	2	2	2	2	2	2	1	2	2	2	1
31	C	2019-07-12	7	1	2	23	yes	mother	8	4	1	7	Husband	7	3	Husband	3	0	1400	3	1	3	2	2	2	2	1	2	2	2	2	1	16	1	1	2	2	3	1	2	1	1	2	1	1	2	2	2	2
32	A	2019-07-15	6	1	2	25	yes	mother	7	4	1	3	Husband	4	2	Husband	2	5400	700	3	1	2	2	2	2	2	2	2	1	2	2	2	17	1	1	1	2	3	1	1	1	2	2	2	2	2	2	2	1
33	C	2019-07-15	14	1	2	27	yes	mother	12	4	1	4	Husband	4	1	Husband	3	0	3500	3	2	2	2	2	1	2	1	2	2	3	3	1	17	1	1	2	1	3	1	2	1	1	2	1	1	2	2	2	2
34	B	2019-07-17	25	2	2	45	yes	mother	12	2	1	7	Husband	7	2	Husband	3	50000	3500	3	2	2	2	1	1	1	1	2	3	3	3	1	16	1	2	2	2	8	1	1	1	1	2	1	1	2	2	2	2
35	A	2019-07-19	19	2	2	21	yes	mother	7	1	1	5	Husband	5	2	Husband	1	6000	2100	2	1	2	2	3	3	3	3	1	1	1	1	1	17	2	2	4	2	8	1	1	1	2	2	2	1	1	2	1	2
36	C	2019-07-19	11	1	2	41	yes	mother	8	1	1	3	Mother	3	1	Mother	1	12000	2100	3	1	2	2	3	3	2	2	2	2	2	2	1	19	1	1	4	2	6	1	1	1	1	2	1	1	2	2	2	1
37	B	2019-07-19	18	1	2	32	yes	mother	8	3	1	5	Husband	5	1	Husband	3	0	1400	2	2	3	2	1	2	1	1	2	3	3	3	1	17	1	1	4	2	3	1	1	2	2	2	2	1	2	2	2	2
38	A	2019-07-24	8	2	2	30	yes	mother	10	4	1	4	Husband	4	2	Husband	2	15000	1400	2	1	3	2	2	2	3	3	2	1	1	2	2	18	1	1	1	2	8	1	1	1	2	2	2	1	2	2	2	1
39	C	2019-07-26	20	2	2	25	yes	mother	10	4	2	6	Grandfather	6	2	Grandfather and grandmother	3	0	3500	3	2	2	2	3	2	2	3	1	2	2	2	3	20	1	2	3	1	3	2	2	2	1	2	2	1	2	2	2	2
40	C	2019-07-29	12	1	2	18	yes	mother	8	4	1	4	Husband	4	2	Husband	1	0	1400	3	1	3	2	3	3	3	3	2	3	3	2	3	26	1	1	4	2	8	1	2	1	1	2	1	1	2	1	2	1
41	A	2019-07-31	11	1	2	30	yes	mother	10	4	1	4	Husband	4	1	Husband	2	12000	1400	2	1	2	2	3	2	3	3	2	2	2	2	3	22	1	1	4	2	2	2	2	1	1	2	1	1	2	2	2	1
42	C	2019-08-05	7	1	2	25	yes	mother	12	4	1	3	Husband	3	1	Husband	2	16000	1400	2	1	2	2	3	1	2	2	2	2	2	2	1	17	1	1	2	2	4	1	1	1	1	2	2	2	2	2	2	2
43	B	2019-08-06	14	2	2	38	yes	mother	12	4	3	4	Mother	4	1	Sister to the mother	3	0	3500	3	2	2	2	1	1	1	1	3	3	3	3	1	17	1	2	1	2	5	1	2	1	2	2	2	2	2	2	2	2
44	B	2019-08-08	18	2	2	20	yes	mother	10	2	2	3	Mother	3	2	Mother	3	9000	2100	2	1	2	2	3	2	3	3	1	2	2	2	2	20	2	2	2	2	3	1	2	1	2	2	2	2	2	2	2	2
45	A	2019-08-15	11	2	2	32	yes	mother	6	2	2	7	Mother	7	3	Mother	3	6000	1050	1	1	3	2	3	1	2	3	1	2	1	1	2	16	1	2	4	2	3	2	2	1	1	2	1	1	2	2	2	1
46	A	2019-08-19	11	2	2	40	yes	mother	8	4	1	5	Husband	5	2	Husband	3	15000	2100	3	2	1	1	3	3	3	3	1	2	2	2	2	21	1	2	3	2	4	1	1	1	2	2	1	1	2	1	2	1
47	C	2019-08-21	29	1	2	38	yes	mother	8	2	1	6	Husband	4	1	Husband	1	15000	1400	2	2	2	2	2	2	2	2	2	2	2	3	1	18	2	1	4	2	3	1	2	1	1	2	1	2	2	2	2	1
48	A	2019-08-21	22	1	2	28	yes	mother	12	4	1	5	Husband	5	2	Husband	2	5000	2100	2	1	3	2	2	2	2	1	2	2	2	2	1	16	1	1	4	2	3	1	1	1	1	2	1	1	2	2	2	2
49	C	2019-08-22	13	1	2	27	yes	mother	11	4	1	6	Husband	6	2	Husband	2	8000	700	1	1	2	2	1	1	1	1	1	1	1	1	1	9	2	1	4	2	6	1	1	1	1	2	2	1	2	2	2	1
51	B	2019-09-09	8	2	2	31	yes	mother	12	1	1	4	Husband	4	2	Husband	1	5000	1400	2	1	3	2	3	1	3	3	2	2	2	1	2	19	1	2	4	2	8	1	2	1	1	2	1	1	2	1	2	2
52	C	2019-09-10	8	1	2	37	yes	mother	8	2	2	5	Mother	5	2	Mother	3	5000	2800	2	1	3	2	2	2	2	2	2	1	2	3	1	17	2	2	4	2	3	1	1	1	1	2	1	2	2	2	2	2
53	C	2019-09-11	9	2	2	35	yes	mother	8	4	1	5	Husband	5	1	Husband	2	12000	1400	3	1	2	2	3	3	2	3	2	1	1	2	2	19	2	2	4	2	9	1	1	1	1	2	1	1	2	2	2	1
54	B	2019-09-12	8	2	2	26	yes	mother	5	4	1	3	Husband	3	1	Husband	2	10000	1400	2	1	3	3	3	1	3	3	2	1	1	1	3	18	1	2	2	2	6	1	1	1	1	2	1	1	2	2	2	1
55	A	2019-09-12	12	1	2	23	yes	mother	7	1	2	3	Mother	3	1	Mother	2	7000	500	2	1	2	2	2	2	2	2	1	1	1	2	2	15	2	1	2	1	6	2	2	1	1	2	1	1	2	2	2	1
56	A	2019-09-17	6	1	2	36	yes	mother	7	3	1	4	Husband	4	1	Husband	2	0	700	2	1	2	2	2	1	3	3	1	2	1	2	1	16	1	1	1	2	2	1	1	1	2	2	2	2	2	1	2	1
57	B	2019-09-23	15	2	2	22	yes	mother	7	4	1	4	Husband	4	2	Husband	2	3200	2100	1	1	2	2	3	1	3	3	2	2	2	2	3	21	1	2	4	2	6	2	2	2	1	2	2	1	2	2	2	1
58	C	2019-09-24	6	1	2	31	yes	mother	7	2	1	6	Husband	6	2	Husband	2	0	2450	3	1	2	2	3	1	3	3	2	2	2	3	2	21	1	2	4	2	8	1	1	1	1	2	1	1	2	2	2	2
59	C	2019-09-26	10	2	2	29	yes	mother	14	4	1	4	Husband	4	1	Husband	2	0	1050	2	1	2	2	2	2	2	2	2	2	2	2	1	17	1	1	1	2	3	2	1	1	1	2	1	1	2	1	2	1
60	B	2019-09-27	8	1	1	24	yes	mother	12	4	1	3	Husband	3	1	Husband	2	15000	700	2	1	3	2	2	2	2	2	2	2	3	3	1	19	1	1	4	1	3	1	1	2	2	2	2	1	2	2	2	2
61	C	2019-09-27	22	2	2	23	yes	mother	8	4	2	5	Grandmother	5	1	Grandmother	2	14000	2100	2	4	3	3	3	1	3	3	1	1	1	2	2	17	1	1	2	2	2	1	1	2	2	2	2	1	2	1	2	1
62	B	2019-09-30	13	2	2	25	no		12	4	1	5	Husband	5	2	Husband	2	0	700	2	1	2	2	2	1	2	3	1	1	1	2	2	15	2	1	4	2	2	2	2	2	1	2	1	1	2	2	2	2
63	B	2019-10-03	21	1	2	27	yes	mother	12	4	1	4	Husband	1	1	Husband	3	70000	2100	3	3	2	2	1	2	1	1	2	3	3	3	1	17	1	1	3	2	6	1	1	1	1	2	1	1	2	2	2	1
64	B	2019-10-08	16	1	2	29	yes	mother	10	2	2	2	Mother	2	1	Mother	3	9000	2800	2	1	2	2	3	3	3	3	2	3	3	3	1	24	1	1	4	2	8	1	2	2	1	2	1	1	2	2	2	1
65	C	2019-10-15	8	1	2	21	yes	mother	11	4	1	3	Husband	3	1	Husband	2	9950	1050	3	1	3	2	3	3	2	2	1	2	1	2	1	17	1	1	4	2	8	1	2	1	2	2	2	2	2	2	2	1
66	A	2019-10-15	22	2	2	21	yes	mother	8	4	1	4	Husband	4	2	Husband	2	8000	1400	2	1	3	2	3	2	2	2	2	2	2	3	2	23	2	1	2	1	5	2	2	2	1	2	2	1	2	2	2	2
67	C	2019-10-17	6	1	2	33	yes	mother	8	4	1	6	Husband	6	2	Husband	3	0	700	3	1	2	2	3	1	3	3	1	1	1	1	2	16	1	1	1	2	8	1	1	1	2	2	2	2	2	1	2	1
68	A	2019-10-22	6	1	2	29	yes	mother	14	4	1	4	Husband	4	2	Husband	3	0	2100	3	1	2	2	1	3	2	3	1	2	3	3	1	19	1	2	4	2	8	1	1	1	1	2	2	1	2	2	2	2
69	A	2019-10-30	9	2	2	34	yes	mother	8	3	1	5	Husband	3	1	Husband	1	24000	1400	2	1	3	2	3	1	3	3	1	1	1	2	2	17	2	1	3	2	1	1	2	1	2	2	1	1	2	2	2	1
70	B	2019-10-31	13	1	2	25	yes	mother	12	4	1	4	Husband	4	1	Husband	2	18000	700	3	1	3	2	1	2	2	2	2	3	2	3	1	18	1	1	4	2	8	2	1	1	2	2	2	1	2	2	2	1
71	A	2019-11-04	14	2	2	36	yes	mother	8	2	1	4	Husband	4	1	Husband	3	15000	2800	3	1	2	2	3	1	3	3	1	2	2	3	1	19	1	1	1	2	6	1	1	1	1	2	1	1	2	1	2	1
72	C	2019-11-05	22	2	2	24	yes	mother	8	4	1	5	Husband	5	1	Husband	3	9000	1400	3	1	3	2	3	3	2	2	1	1	1	1	2	15	1	1	1	2	1	1	2	1	1	2	1	1	2	2	2	2
73	C	2019-11-08	13	2	2	33	yes	mother	5	3	2	4	Mother	4	1	Mother	1	8500	700	2	1	3	2	2	2	2	2	2	2	2	2	2	18	1	1	1	2	4	2	2	2	1	2	1	2	2	2	2	2
74	B	2019-11-11	12	2	2	23	yes	mother	12	4	1	3	Husband	3	1	Husband	3	10000	2100	3	1	2	2	1	3	1	1	3	3	3	3	1	19	1	1	4	2	8	2	2	1	1	2	1	1	2	2	2	1
75	A	2019-11-12	7	1	2	43	no		12	1	1	7	Uncle	7	3	Uncle	1	0	3500	3	1	2	2	1	3	1	1	3	3	3	3	2	20	2	1	3	2	8	1	1	1	1	2	1	2	2	2	2	2
76	A	2019-11-12	13	1	2	20	yes	mother	15	4	1	3	Husband	3	1	Husband	1	15000	1400	3	1	2	2	3	1	3	3	2	2	2	2	1	19	2	1	4	2	8	1	1	1	1	2	1	1	2	2	2	1
77	B	2019-11-12	7	1	2	20	yes	mother	11	4	1	3	Husband	3	1	Husband	3	13000	1400	3	1	2	2	2	2	2	2	1	1	2	2	2	16	1	1	4	2	8	2	2	1	1	2	1	1	2	2	2	1
78	C	2019-11-13	18	2	2	28	yes	mother	11	4	1	4	Husband	4	1	Husband	1	0	750	3	1	2	2	3	1	3	3	2	2	2	2	2	20	1	1	4	2	5	1	2	1	1	2	2	1	2	2	2	1
79	C	2019-11-13	17	1	2	22	yes	mother	8	3	2	2	Mother	2	1	Mother	2	5000	700	2	1	3	2	3	1	3	3	1	1	1	1	3	16	1	1	4	2	8	1	2	1	1	2	1	1	2	2	2	1
80	A	2019-12-16	15	2	2	31	yes	mother	10	3	2	4	Mother	2	1	Mother	2	9000	1050	2	1	2	2	3	1	2	2	2	3	3	3	1	20	1	1	3	2	3	1	2	2	1	2	1	1	2	2	2	1
81	A	2019-12-16	7	2	2	25	yes	mother	0	1	2	2	Mother	2	1	Mother	1	9000	1400	2	1	2	2	3	1	3	3	2	2	2	2	1	19	1	1	2	2	2	1	1	1	1	2	1	1	2	1	2	1
82	B	2019-12-17	22	2	2	32	yes	mother	7	4	1	4	Husband	4	2	Husband	2	6000	3500	2	1	2	2	2	2	1	1	3	3	2	2	1	17	1	1	2	2	2	1	1	1	1	2	1	1	2	2	2	1
83	B	2019-12-17	9	2	2	26	yes	mother	15	2	1	3	Husband	3	1	Husband	3	100000	3500	3	1	2	2	1	3	1	1	3	3	3	3	1	19	1	1	3	2	5	1	2	1	1	2	1	1	2	1	2	1
84	C	2019-12-31	18	2	2	22	yes	mother	12	4	1	3	Husband	3	1	Husband	1	10000	2450	3	1	2	2	2	1	2	2	3	3	3	3	1	20	2	1	2	2	5	1	1	1	1	2	1	1	2	1	2	1
85	C	2019-12-31	9	1	2	28	yes	mother	12	1	1	4	Husband	4	2	Husband	1	20000	1400	3	1	2	2	3	2	2	2	2	3	3	3	1	21	1	1	3	2	4	1	1	1	2	2	1	1	2	1	2	1
86	B	2019-12-31	58	2	2	23	yes	mother	8	4	1	5	Husband	5	2	Husband	2	7000	1750	1	1	2	2	2	3	1	2	3	2	2	2	2	19	2	1	3	2	3	2	2	2	1	2	2	2	2	2	2	1
87	A	2020-01-09	8	1	2	30	yes	mother	7	3	1	4	Husband	4	1	Husband	2	20000	2800	3	2	3	2	3	1	2	2	2	3	3	3	1	20	1	1	1	2	4	2	1	1	1	2	2	2	2	1	2	2
88	B	2020-01-27	9	1	2	22	yes	mother	8	3	1	3	Husband	3	1	Husband	2	5000	1400	2	1	2	2	3	1	3	3	1	1	1	1	1	15	1	1	3	2	2	1	1	1	1	2	1	1	2	2	2	2
89	A	2020-01-27	17	1	2	32	yes	mother	4	4	1	8	Husband	8	2	Husband	2	0	700	1	1	3	2	3	1	3	3	2	2	2	2	2	20	1	1	3	2	3	1	1	1	2	2	2	1	2	1	2	1
90	C	2020-01-27	22	1	2	25	yes	mother	5	3	1	5	Husband	4	1	Husband	2	3000	700	3	1	3	2	2	2	2	2	2	2	1	2	2	17	2	1	3	2	4	1	2	2	1	2	1	1	2	2	2	1
91	B	2020-01-31	14	1	2	23	yes	mother	7	3	2	3	Mother	3	1	Mother	2	3000	700	2	1	3	2	3	1	3	3	1	1	1	1	3	16	1	1	2	2	4	1	2	1	1	2	1	1	2	2	2	1
92	B	2020-02-07	18	2	2	32	yes	mother	11	4	1	6	Husband	6	2	Husband	2	60000	14000	3	1	2	2	3	2	3	3	2	1	1	3	1	19	1	1	1	2	5	1	2	1	2	2	2	2	2	2	2	2
93	A	2020-02-07	16	2	2	32	yes	mother	6	3	4	4	Mother	4	2	Mother	2	15000	700	2	1	2	2	3	1	3	3	2	1	1	2	1	17	2	1	2	2	3	2	2	2	2	2	2	1	2	2	2	1
94	C	2020-02-18	18	1	2	24	yes	mother	14	3	1	4	Husband	4	2	Husband	1	15000	1400	2	1	2	2	2	2	1	2	2	2	3	3	1	18	1	2	4	2	5	1	1	2	1	2	2	2	2	2	2	2
95	B	2020-02-24	11	2	2	27	yes	mother	7	4	1	3	Husband	3	1	Husband	2	20000	2100	3	1	2	1	1	3	1	1	3	3	3	3	3	21	1	1	2	2	3	2	2	2	1	2	1	1	2	2	2	1
96	C	2020-02-24	10	2	2	38	yes	mother	12	3	2	4	Mother	4	1	Mother	2	6000	2100	3	1	2	2	3	1	3	3	1	1	1	1	3	17	2	1	3	2	4	1	1	1	1	2	1	2	2	1	2	2
97	C	2020-02-27	10	2	2	33	yes	mother	8	4	1	5	Husband	5	2	Husband	2	20000	1400	2	1	3	2	3	2	1	3	1	2	2	3	2	19	1	1	3	1	2	1	2	1	2	2	1	2	2	1	2	2
98	A	2020-03-03	7	2	2	21	yes	mother	12	4	1	3	Husband	3	1	Husband	3	30000	2800	2	2	2	2	1	3	1	1	3	3	3	3	1	19	1	1	3	2	3	1	1	1	1	2	1	2	2	1	2	2
99	A	2020-03-05	11	1	2	40	yes	mother	12	4	1	7	Husband	7	3	Husband	1	30000	2800	2	2	3	2	3	1	3	2	2	2	3	2	2	20	1	1	3	1	4	1	1	1	1	1	1	1	2	1	2	2
100	A	2020-03-05	22	2	2	27	yes	mother	8	4	1	4	Husband	4	1	Husband	3	30000	3500	3	2	2	2	3	3	2	2	2	2	2	2	2	20	1	1	3	2	3	1	1	1	2	2	2	1	2	1	2	1
101	A	2020-03-09	6	2	2	29	yes	mother	12	4	1	4	Husband	4	2	Husband	2	10000	2100	3	2	3	2	3	3	3	2	2	3	2	2	1	21	1	1	3	2	3	1	1	1	1	2	2	1	2	1	2	2
102	A	2020-03-12	10	2	2	26	yes	mother	10	4	4	5	Mother	5	1	Ex husband	2	0	3500	2	1	3	2	3	1	2	3	2	2	2	1	2	18	1	2	4	2	8	1	2	1	1	2	1	2	2	2	2	2
103	C	2020-03-12	12	2	2	19	yes	mother	11	4	2	3	Grandmother	3	1	Grandmother	2	5000	350	1	1	3	2	1	1	1	1	1	1	1	1	1	9	1	2	4	2	4	1	1	1	1	2	1	1	2	2	2	2
104	B	2020-03-18	8	1	2	34	yes	mother	12	2	1	6	Husband	6	2	Husband	2	15000	2800	2	2	2	3	2	2	2	2	1	2	2	2	1	16	1	1	2	2	8	1	1	1	1	2	2	2	2	2	2	2
105	B	2020-03-18	14	1	2	28	yes	mother	10	4	1	6	Husband	6	2	Husband	2	8000	1050	2	1	2	2	3	3	3	3	2	2	2	3	2	23	2	2	4	2	6	1	1	1	1	2	1	2	2	2	2	1
106	C	2020-03-24	16	2	1	30	yes	father	12	3	1	5	Husband	5	3	Husband	2	9000	2100	3	2	2	2	2	2	2	2	2	3	3	3	1	20	2	1	3	2	3	1	2	1	2	2	1	1	2	2	2	2
107	C	2020-04-01	11	2	2	26	yes	mother	8	4	1	4	Husband	4	1	Husband	3	10000	1400	1	1	2	2	3	2	2	2	3	3	3	3	1	22	1	1	3	1	7	1	1	1	2	2	2	1	2	1	2	2
108	B	2020-04-03	17	2	2	35	yes	mother	8	3	1	7	Husband	7	1	Husband	2	0	1400	1	1	3	2	3	1	3	3	1	2	2	2	2	19	1	1	1	2	8	1	1	1	1	2	1	1	2	1	1	2
109	B	2020-06-05	9	2	2	26	yes	mother	13	4	1	3	Husband	3	1	Husband	3	15000	2800	2	2	3	2	3	2	2	1	2	2	2	2	1	17	1	1	3	2	5	1	1	1	1	2	1	1	2	1	2	1
110	B	2020-06-10	8	2	2	28	yes	mother	14	4	1	4	Husband	4	1	Husband	1	40000	5000	3	4	1	1	1	1	1	1	3	3	3	3	1	14	1	1	3	2	7	2	2	2	2	2	2	2	2	2	2	2
111	A	2020-06-10	6	2	2	28	yes	mother	12	3	2	3	Mother	3	1	Mother	2	2000	1050	2	1	2	2	3	3	3	3	1	1	1	2	2	19	1	1	4	2	8	1	2	1	2	2	2	2	2	2	2	2
112	C	2020-06-16	10	2	2	29	yes	mother	3	2	2	2	Mother	2	1	Mother	3	7000	1400	3	1	2	2	3	2	1	3	2	3	2	3	1	20	1	1	3	1	6	2	2	2	2	2	2	1	2	2	2	2
113	A	2020-06-22	9	2	2	23	yes	mother	12	4	2	3	Mother	3	1	Sister	3	40000	2000	3	1	1	1	2	2	2	2	2	2	3	3	1	19	1	2	4	2	7	2	2	2	1	2	2	1	2	2	2	2
114	A	2020-06-22	14	2	2	22	yes	mother	8	3	2	3	Mother	3	2	Mother	2	15000	350	2	1	2	3 2	3	2	3	3	1	2	2	2	3	21	1	2	4	2	7	1	2	1	2	2	1	1	2	2	2	2
115	C	2020-06-25	8	2	2	37	yes	mother	10	4	1	5	Husband	5	2	Husband	2	8000	1750	2	1	3	2	3	1	3	3	1	1	1	1	3	17	1	2	4	2	6	1	2	2	1	2	1	2	2	2	2	1
116	B	2020-06-29	32	1	2	23	yes	mother	8	4	1	3	Husband	3	1	Husband	1	9000	2100	2	1	2	2	3	2	2	2	2	2	2	2	2	19	2	2	4	2	4	2	1	1	1	2	2	2	2	2	1	2
117	B	2020-06-29	20	2	2	19	yes	mother	8	4	1	3	Husband	3	1	Husband	1	12000	2100	2	1	3	2	2	2	2	2	2	2	3	3	1	19	2	2	4	2	2	1	2	1	2	2	2	1	2	2	2	2
118	C	2020-07-07	35	1	2	36	yes	mother	8	4	1	4	Husband	4	1	Husband	2	10000	2100	3	2	2	2	3	1	3	2	2	2	2	3	1	19	1	2	4	2	7	1	2	2	2	2	2	2	2	2	2	2
119	A	2020-07-10	6	1	2	27	yes	mother	12	4	1	4	Husband	4	1	Husband	1	15000	1400	2	1	2	2	2	2	2	2	2	2	2	2	1	17	1	1	1	2	4	2	2	2	1	2	2	2	2	2	2	2
120	C	2020-07-10	12	1	2	36	yes	mother	8	3	1	6	Husband	6	3	Husband	3	10000	3500	3	1	2	3	2	2	2	2	2	3	2	3	1	19	1	1	1	2	2	2	2	1	1	2	1	1	2	2	2	2
121	C	2020-07-29	14	2	2	25	yes	other	8	4	1	5	Husband	5	2	Husband	2	20000	10500	2	1	2	2	3	2	2	2	2	3	2	2	2	20	2	1	2	2	5	1	2	2	1	2	1	1	2	2	2	2
122	A	2020-08-03	7	2	2	35	yes	mother	0	4	1	6	Husband	6	1	Husband	1	6000	2100	1	1	3	2	3	1	3	3	1	2	3	3	1	20	1	1	4	2	6	2	2	2	2	2	2	2	2	2	2	2
123	B	2020-08-03	18	2	2	40	yes	mother	12	1	1	5	Husband	5	1	Husband	3	20000	3500	2	2	3	2	3	3	3	3	1	2	3	3	1	22	1	1	2	2	3	1	1	1	1	2	2	1	2	2	2	2
124	A	2020-08-04	14	1	2	24	yes	mother	12	4	1	3	Husband	3	1	Husband	1	13500	1050	2	1	3	3	1	1	1	1	1	1	1	1	1	9	1	1	4	2	1	2	2	2	2	2	1	1	2	2	2	2
125	C	2020-08-21	25	2	2	30	yes	mother	4	3	3	5	Mother	5	1	Mother	2	13500	3500	2	1	2	2	3	1	3	3	2	2	2	2	2	20	1	1	2	1	6	1	2	2	2	2	2	2	2	2	2	2
126	B	2020-09-03	7	1	2	36	yes	mother	3	4	1	7	Husband	3	1	Husband	2	30000	2800	1	1	3	2	3	2	2	3	2	1	1	1	2	17	1	1	2	1	5	1	2	1	2	2	2	2	2	1	2	2
127	A	2020-09-10	6	1	2	28	yes	other	7	4	1	5	Aunt	5	2	Grand father	2	4100	1400	2	1	3	2	3	2	3	3	2	2	2	2	3	22	1	1	2	2	4	1	1	1	1	2	2	1	2	1	2	2
128	B	2020-09-11	13	1	2	29	yes	mother	10	4	1	3	Husband	3	1	Husband	1	15000	4200	2	1	3	2	2	2	2	2	2	2	2	2	2	18	2	1	3	1	7	1	2	2	2	2	1	1	2	2	2	1
129	A	2020-09-11	7	2	2	24	yes	mother	12	3	1	4	Husband	4	1	Mother	2	7000	3500	2	1	2	2	3	2	3	3	2	3	3	2	3	23	1	1	4	2	5	2	2	2	2	2	2	2	2	2	2	2
130	C	2020-09-11	7	2	2	23	yes	mother	13	3	2	5	Aunt to the mother	5	2	Aunt to the mother	3	15000	3500	2	1	3	2	2	2	2	2	2	2	2	2	1	17	1	1	1	1	6	2	2	1	1	2	1	1	2	2	2	2
131	A	2020-10-12	12	1	2	23	yes	mother	12	4	1	3	Husband	3	1	Husband	1	7100	1400	2	1	3	2	2	2	2	2	2	2	2	2	2	18	1	1	3	2	4	2	2	1	1	2	1	1	2	2	2	2
132	C	2020-10-12	13	1	2	36	yes	mother	12	3	2	5	Mother	5	2	Mother	2	6000	2100	2	1	3	2	1	1	1	1	1	1	1	1	1	9	1	1	2	2	4	2	2	1	1	2	1	1	2	2	2	2
133	B	2020-10-14	10	2	2	22	yes	mother	8	4	1	3	Husband	3	1	Husband	2	9600	1400	3	1	2	2	2	3	2	1	3	2	2	3	1	19	1	1	2	2	6	1	1	1	2	2	2	1	2	2	2	2
134	C	2020-10-15	6	1	2	31	yes	mother	1	4	1	5	Husband	5	4	Husband	2	5000	1400	1	1	3	2	3	2	2	2	2	2	1	2	2	18	1	1	3	2	10	1	2	1	2	2	1	2	2	2	2	2
135	B	2020-10-19	19	1	2	20	yes	mother	8	4	1	3	Husband	3	1	Husband	2	4000	500	2	1	3	2	1	3	1	2	2	2	3	3	1	18	2	1	4	2	3	2	2	2	1	2	2	1	2	2	2	2
136	A	2020-10-22	59	2	2	25	yes	mother	7	4	1	5	Husband	5	2	Husband	2	8800	700	2	1	3	2	3	2	2	3	2	2	2	2	3	21	2	1	4	2	1	2	2	2	2	2	2	1	2	2	2	2
137	B	2020-10-22	6	1	2	37	yes	mother	11	4	1	5	Husband	5	2	Husband	2	15000	1400	2	1	3	2	3	1	3	3	1	3	3	3	1	21	1	2	4	2	1	1	2	1	2	2	1	2	2	2	2	2
138	C	2020-10-23	6	2	2	31	yes	mother	1	4	1	5	Husband	5	3	Husband	2	5000	1400	1	1	3	2	3	2	2	2	2	2	2	1	2	18	1	1	2	1	7	2	2	2	2	2	2	1	2	2	2	2
139	A	2020-10-26	24	2	2	25	yes	mother	12	4	1	31	Husband	3	1	Husband	2	8000	2100	2	1	3	2	2	2	2	1	2	3	3	3	1	19	1	1	4	2	6	1	2	1	1	2	1	1	2	2	2	2
140	B	2020-11-09	24	1	2	22	yes	mother	8	4	4	5	Grandmother	5	2	Grandmother	3	9500	3500	2	2	3	2	2	3	2	2	2	2	2	2	3	20	1	1	3	1	7	1	1	1	1	2	1	1	2	1	2	1
141	A	2020-11-17	9	2	2	31	yes	mother	16	2	1	4	Husband	4	1	Husband	3	15000	3500	3	1	2	2	2	2	1	3	2	2	2	2	1	17	1	1	4	2	5	1	2	2	2	2	2	1	2	2	2	2
142	C	2020-11-19	17	1	2	33	yes	mother	12	4	1	4	Husband	4	2	Husband	2	15000	2800	3	1	3	2	3	2	1	2	2	2	2	2	1	17	1	1	3	2	4	1	2	1	2	2	2	1	2	2	2	1
143	B	2020-12-28	19	2	2	26	yes	mother	7	4	1	7	Husband	7	2	Husband	2	8000	1750	1	1	3	2	3	1	3	2	2	2	3	3	1	20	2	1	4	2	6	2	2	2	2	2	2	1	2	2	2	2
144	C	2021-01-20	6	2	2	30	yes	mother	10	4	1	5	Husband	5	2	Husband	3	18000	1400	3	6	1	2	2	3	1	1	3	3	3	3	1	20	1	1	4	2	6	1	2	1	2	2	1	1	2	2	2	2
145	C	2021-01-29	14	2	2	34	yes	mother	8	4	1	3	Husband	3	1	Husband	1	10000	1400	3	2	2	2	1	3	1	1	3	3	3	3	1	19	1	2	4	2	0	1	2	2	1	2	1	1	2	2	2	2
146	B	2021-02-04	11	1	2	42	yes	mother	12	3	4	2	Mother	2	1	Mother	2	15000	3000	1	1	2	2	3	2	2	2	2	3	3	3	1	21	1	2	4	2	3	1	2	2	2	2	2	2	2	2	2	2
147	B	2021-02-05	18	1	2	28	yes	mother	12	4	1	5	Husband	5	1	Husband	3	20000	3500	3	1	2	2	3	2	3	3	3	2	2	2	1	21	1	2	4	2	6	1	2	1	2	2	1	1	2	2	2	2
148	A	2021-02-12	6	1	2	26	yes	mother	12	4	1	4	Husband	4	1	Husband	1	10000	2100	3	1	2	2	2	2	2	2	2	3	3	3	1	20	1	1	4	2	5	1	2	1	1	2	2	2	2	2	2	2
149	A	2021-02-17	19	2	2	30	yes	mother	12	1	1	4	Husband	4	1	Mother	2	10000	1400	3	1	2	2	3	3	2	3	1	1	1	1	1	16	1	1	4	2	5	1	2	1	2	2	2	1	2	2	2	1
150	A	2021-02-19	20	1	2	24	yes	mother	12	4	1	4	Husband	3	1	Husband	3	30000	3500	3	2	2	2	2	3	1	3	2	3	3	3	1	21	2	1	4	2	4	1	2	1	2	2	2	1	2	2	2	2
151	C	2021-02-22	14	2	2	23	yes	mother	16	4	1	3	Husband	3	1	Husband	1	25000	3500	3	1	3	2	2	2	2	2	2	3	3	3	1	20	1	1	4	2	2	1	2	1	1	2	1	1	2	1	2	1
152	C	2021-02-22	16	1	2	28	yes	mother	12	4	4	3	Mother	3	1	Aunt to the mother	2	15000	3500	2	1	3	2	3	1	2	3	1	2	2	2	1	17	2	1	1	1	7	1	2	1	2	2	1	1	2	2	2	2
153	A	2021-02-22	21	2	2	43	yes	other	10	2	3	7	Grandmother	4	1	Grandmother	3	10000	2100	1	1	3	2 3	3	1	3	3	2	2	2	2	1	19	2	1	2	2	6	1	2	1	1	2	1	1	2	2	2	2
154	C	2021-02-24	17	2	2	34	yes	other	4	2	2	7	Aunt	6	2	Aunt	3	0	2100	3	1	2	2	3	2	2	3	2	2	2	2	2	20	2	1	2	1	6	1	1	1	1	2	1	1	2	2	2	1
155	B	2021-02-25	8	2	2	32	yes	mother	9	4	1	4	Husband	4	1	Husband	1	25000	3500	3	1	1	1	2	3	2	2	2	2	2	2	1	18	1	1	2	1	6	2	2	1	2	2	2	2	2	2	2	2
156	B	2021-03-01	49	1	2	30	yes	mother	8	3	1	6	Husband	6	2	Husband	2	10000	1050	1	1	2	2	3	3	2	3	1	1	1	1	1	16	2	1	4	2	3	1	2	1	2	2	1	1	2	2	2	2
157	A	2021-03-01	11	1	2	30	yes	mother	7	4	1	8	Mother	8	1	Husband	2	10000	5600	1	1	2	2	3	1	3	3	1	2	2	2	2	19	1	1	4	2	7	1	2	1	1	2	2	1	2	1	2	2
158	C	2021-03-01	14	1	2	29	yes	mother	12	4	2	5	Grandmother	5	1	Grandmother	3	6000	2400	3	2	2	2	3	2	2	3	2	3	3	3	1	22	1	1	1	2	4	1	1	1	1	2	1	1	2	2	2	2
159	C	2021-03-04	12	2	2	33	yes	mother	10	4	1	4	Husband	4	2	Husband	2	20000	2100	3	1	2	2	3	2	3	2	2	2	3	2	2	21	1	1	1	1	6	1	2	1	2	2	2	2	2	2	2	1
160	A	2021-03-04	12	2	2	38	yes	mother	7	3	1	7	Husband	5	2	Husband	2	15000	2100	2	1	3	2	3	2	2	2	2	3	3	2	2	21	1	1	4	2	8	1	1	1	1	2	2	2	2	2	2	1
161	B	2021-03-04	17	2	2	28	yes	mother	8	4	1	4	Husband	4	1	Husband	2	10000	2100	1	1	2	2	3	1	2	2	1	2	2	2	2	17	1	1	1	2	6	2	1	1	2	2	1	1	2	2	2	2
162	B	2021-03-08	13	1	2	23	yes	mother	12	4	1	3	Husband	3	1	Husband	3	15000	2100	3	1	2	2	3	1	3	3	2	2	2	2	1	19	1	1	4	2	8	1	1	1	1	2	1	2	2	2	2	1
163	C	2021-03-08	7	2	2	35	yes	mother	12	4	1	5	Husband	5	2	Husband	3	25000	2100	3	2	2	2	3	2	3	3	2	1	1	1	3	19	1	1	4	2	3	1	1	1	1	2	1	1	2	2	2	2
164	B	2021-03-09	11	2	2	24	yes	mother	10	3	1	4	Husband	4	1	Husband	2	10000	2100	3	1	2	2	3	2	3	2	2	2	2	2	2	20	2	1	2	1	6	2	2	2	2	2	2	1	2	2	2	2
165	A	2021-03-09	9	2	2	34	yes	mother	8	4	1	5	Husband	5	3	Husband	2	8000	3500	3	1	2	2	3	3	3	3	1	1	2	2	3	21	1	1	4	2	6	2	2	1	2	2	2	2	2	2	2	2
166	B	2021-03-09	11	1	2	28	yes	mother	12	4	1	4	Husband	4	1	Husband	1	15000	700	2	1	2	2	3	1	2	2	1	1	2	2	2	16	1	1	4	2	6	1	2	1	2	2	1	1	2	2	2	2
167	A	2021-03-11	26	1	2	31	yes	mother	10	4	1	5	Husband	5	2	Husband	2	10000	2100	3	1	1	1 2	3	1	3	3	2	2	2	2	1	19	1	1	2	1	8	1	2	2	1	2	1	1	2	2	2	2
168	B	2021-03-12	10	2	2	26	yes	mother	15	4	2	3	Mother	3	1	Sister to the Mother	3	5900	1400	3	1	2	2	2	1	1	3	2	2	2	2	1	16	1	1	4	2	3	1	2	1	2	2	1	1	2	2	2	1
169	A	2021-03-16	20	1	2	34	yes	mother	12	4	1	5	Husband	5	1	Husband	2	20000	2100	1	1	3	2	3	1	2	2	1	1	2	2	1	15	1	1	1	1	6	1	2	1	2	2	2	1	2	2	2	1
170	B	2021-03-17	11	2	2	34	yes	mother	12	1	1	4	Husband	4	1	Husband	2	20000	1050	3	1	2	2	3	1	2	3	2	1	2	2	1	17	1	1	4	2	5	2	2	1	1	2	2	1	2	2	2	2
171	C	2021-03-18	12	2	2	32	yes	mother	8	2	2	3	Mother	3	1	Mother	3	15000	2100	3	1	2	2	3	2	2	2	1	1	2	2	1	18	1	1	4	2	2	1	2	1	2	2	2	1	2	2	2	2
172	A	2021-03-23	9	2	2	27	yes	mother	8	3	1	4	Husband	4	1	Husband	2	15000	1400	1	1	2	2	3	1	3	3	2	2	2	2	3	21	1	1	2	2	3	1	2	1	1	2	2	1	2	2	2	2
173	A	2021-03-23	17	1	2	31	yes	mother	12	4	4	3	Mother	3	1	Mother	3	10000	1400	3	1	2	2	2	2	1	1	3	3	3	3	1	19	1	1	4	2	6	1	2	1	2	2	2	1	2	2	2	2
174	C	2021-03-23	7	2	2	29	yes	mother	15	4	1	5	Husband	5	2	Husband	1	10000	1750	3	1	2	2	3	1	3	3	2	1	2	2	1	18	1	1	2	1	0	1	2	1	2	2	2	1	2	2	2	2
175	B	2021-03-25	13	1	2	47	yes	other	12	1	1	5	Grand mother	2	2	Grandmother	2	50000	4900	3	2	2	1	3	1	3	3	2	2	2	2	1	19	2	1	1	1	6	1	2	1	2	2	2	2	2	2	2	2
176	C	2021-03-29	20	2	2	30	yes	mother	7	4	1	6	Husband	6	1	Husband	2	5000	1400	2	1	3	2	3	1	3	3	2	1	1	2	2	18	1	1	2	2	3	1	1	1	1	2	1	1	2	2	2	2
177	C	2021-03-31	54	1	2	31	yes	mother	12	1	1	4	Husband	4	2	Husband	1	30000	1400	3	1	2	2	3	2	2	3	2	2	2	2	1	19	2	1	4	2	2	1	2	1	2	2	1	1	2	2	2	2
178	C	2021-03-31	23	1	2	28	yes	mother	13	4	2	5	Grand mother	5	1	Grandmother	3	5000	1400	3	2	2	2	1	3	1	1	3	3	3	3	1	19	1	1	4	2	6	1	2	2	2	2	2	1	2	2	2	2
179	C	2021-03-31	9	2	2	34	yes	mother	12	3	1	6	Husband	6	3	Husband	1	16000	2800	2	1	2	2	3	1	3	3	1	2	2	2	1	18	1	1	3	1	7	1	2	1	2	2	1	1	2	2	2	2
180	A	2021-03-31	6	2	2	38	yes	mother	7	4	1	10	Husband	6	3	Husband	2	10000	1750	2	1	2	2 3	3	1	3	3	2	1	1	1	2	17	1	1	2	2	3	1	1	1	2	2	2	1	2	2	2	2
181	A	2021-04-01	6	2	2	37	yes	mother	12	4	1	6	Husband	6	2	Husband	3	40000	2100	3	2	1	1	3	2	2	3	2	2	2	2	2	20	1	1	4	2	8	1	2	1	2	2	2	2	2	2	2	2
182	C	2021-04-06	6	2	2	31	yes	mother	8	4	1	4	Husband	4	1	Husband	2	15000	1400	3	1	2	3	1	3	1	2	2	2	3	3	1	18	1	1	4	2	5	1	2	1	1	2	1	1	2	2	2	2
183	B	2021-04-07	16	1	2	26	yes	mother	13	4	1	3	Husband	3	1	Husband	1	10000	1400	2	1	3	2	3	1	3	3	2	2	2	2	2	20	1	1	4	2	4	1	2	2	2	2	2	1	2	2	2	1
184	B	2021-04-14	14	2	2	34	yes	mother	12	1	2	3	Mother	3	1	Mother	1	6000	3500	2	1	2	2	1	3	1	1	2	2	2	2	1	15	1	1	4	2	4	1	2	2	2	2	2	2	2	2	2	2
185	A	2021-04-16	11	1	2	26	yes	mother	10	4	1	4	Husband	4	1	Husband	2	0	2100	1	1	2	2	1	1	1	1	1	1	1	1	1	9	1	1	4	2	7	2	2	2	1	2	1	1	2	2	2	2
186	B	2021-04-23	7	1	2	39	yes	mother	8	3	2	3	Mother	3	1	Mother	4	15000	2800	2	1	2	2	1	1	1	1	1	1	1	1	1	9	1	1	3	1	7	1	2	1	2	2	1	1	2	1	2	2
187	B	2021-04-28	13	1	2	24	yes	mother	13	3	2	2	Mother	2	1	Mother	2	5000	1400	2	1	2	2	3	1	3	2	2	2	2	2	1	18	2	1	3	1	4	1	1	1	2	2	2	2	2	2	2	2
188	C	2021-04-29	9	2	2	23	yes	mother	13	1	1	3	Husband	3	1	Mother	1	11000	1400	2	1	2	2	3	3	3	2	1	2	2	2	1	19	1	1	3	1	6	1	2	1	2	2	2	2	2	2	2	2
189	A	2021-04-30	13	2	2	28	yes	mother	8	4	1	5	Husband	5	2	Husband	1	12000	2450	2	2	2	2	3	1	3	3	1	2	3	2	3	21	2	1	1	2	4	1	2	1	1	2	1	2	2	2	2	1
190	B	2021-05-03	12	2	2	37	yes	mother	8	3	1	5	Husband	5	2	Husband	1	17800	1400	3	2	2	2	2	3	2	2	2	3	3	3	1	21	1	1	4	1	5	2	2	1	2	2	2	2	2	2	2	2
191	C	2021-05-03	6	1	2	32	yes	mother	12	4	1	5	Husband	5	2	Husband	2	20000	2100	3	1	2	2	3	1	3	3	1	2	2	2	2	19	1	1	3	1	1	1	1	1	1	2	2	1	2	2	2	1
192	B	2021-05-04	7	2	2	28	yes	mother	8	4	1	5	Husband	5	1	Husband	1	36700	4200	3	1	2	2	3	2	2	2	2	3	3	3	1	21	1	1	4	2	7	1	2	1	2	2	2	2	2	1	2	2
193	C	2021-05-11	7	1	2	20	yes	mother	12	4	2	6	Grandmother	6	1	Grandmother	3	0	7000	2	3	3	2	3	1	3	2	2	2	2	2	1	18	2	1	3	1	6	2	2	2	2	2	2	2	2	2	2	2
194	A	2021-05-17	9	1	2	28	yes	mother	8	4	1	5	Husband	5	1	Husband	2	10000	2100	3	2	2	2	3	1	3	3	1	1	1	1	3	16	1	1	4	2	4	1	2	1	2	2	2	1	2	2	2	2
195	A	2021-05-17	13	1	2	28	yes	mother	16	4	1	4	Husband	4	2	Husband	3	40000	3500	3	2	1	1	1	3	1	1	3	3	3	3	1	19	1	1	4	2	7	2	2	2	2	2	2	1	2	2	2	2
196	B	2021-05-20	15	2	2	29	yes	mother	12	2	1	5	Husband	5	1	Mother	3	30000	4900	3	2	1	1	3	2	2	3	3	3	3	3	2	24	2	1	4	2	5	2	2	1	2	2	2	2	2	2	2	2
197	A	2021-05-21	12	1	2	24	yes	mother	12	2	1	4	Husband	4	2	Husband	3	15000	3500	3	1	1	2	1	3	1	1	3	3	3	3	1	19	1	1	1	1	5	1	2	1	2	2	1	2	2	2	2	1
198	C	2021-05-25	12	2	2	20	yes	mother	12	4	2	5	Aunt ( sister to the mother)	5	1	Aunt	2	0	700	1	1	3	2 3	1	1	1	1	1	1	1	1	1	9	1	1	4	2	3	1	2	1	2	2	1	1	2	2	2	2
199	C	2021-05-25	8	1	2	25	yes	mother	12	2	2	3	Mother	3	2	Mother	3	15000	1400	3	1	2	2	1	3	1	1	3	3	3	3	1	19	2	2	3	1	7	1	2	1	1	2	1	1	2	2	2	2
200	B	2021-05-25	22	1	2	25	yes	mother	13	1	2	4	Mother	4	1	Mother	1	4000	500	2	1	4	2	3	1	3	3	1	1	1	1	3	17	2	1	2	1	9	1	2	2	2	2	2	1	2	2	2	2
201	C	2021-05-28	22	2	2	27	yes	mother	10	4	1	4	Husband	4	2	Husband	2	5000	2800	1	1	2	2	3	1	3	3	1	1	1	1	2	16	2	1	1	2	8	2	2	2	1	2	1	2	2	2	2	2
202	A	2021-05-31	6	2	2	21	yes	mother	14	4	1	3	Husband	3	1	Husband	1	15000	3500	3	1	2	2	2	2	2	2	2	3	3	3	1	20	1	1	4	2	12	1	2	1	2	2	2	2	2	2	2	2
203	B	2021-05-31	11	1	2	37	yes	mother	12	4	1	4	Husband	4	1	Husband	2	20000	1400	2	1	3	2	3	1	3	3	1	2	2	2	1	18	1	1	2	1	7	1	2	2	1	2	2	1	2	2	2	2
204	A	2021-06-03	17	2	2	27	yes	mother	8	4	2	4	Grandmother	4	1	Grandmother	3	10000	3850	2	1	2	2	3	1	3	3	1	1	1	1	3	17	1	1	1	1	6	1	2	1	2	2	2	1	2	2	2	2
205	A	2021-06-07	7	1	2	22	yes	mother	11	2	1	3	Husband	3	1	Husband	3	6000	1050	1	1	3	2	3	1	3	3	2	3	3	3	1	22	1	1	2	2	8	2	2	1	1	2	1	2	2	2	2	2
206	B	2021-06-08	10	1	2	24	yes	mother	11	4	1	4	Husband	4	1	Husband	1	8000	1400	3	1	2	2	2	2	2	2	2	2	2	2	1	17	1	1	4	2	5	2	2	1	2	2	2	1	2	1	2	2
207	A	2021-06-08	8	1	2	27	yes	mother	12	4	2	3	Mother	3	1	Sister to the mother	1	0	1400	2	1	3	2	3	1	3	3	2	1	1	1	2	17	1	1	4	2	3	1	2	1	2	2	2	1	2	2	2	2
208	B	2021-06-11	11	2	2	23	yes	mother	12	4	1	3	Husband	3	1	Husband	1	15000	1400	3	2	2	2	1	1	1	1	1	1	1	1	1	9	1	1	4	2	4	2	2	1	2	2	2	2	2	2	2	2
209	B	2021-06-14	11	1	2	30	yes	mother	8	1	2	2	Mother	2	1	Mother	1	5000	750	3	1	3	2	1	3	1	1	3	3	3	3	1	19	1	1	4	2	7	1	2	1	2	2	2	1	2	2	2	2
210	C	2021-06-15	6	1	2	29	yes	mother	15	4	1	5	Husband	5	2	Husband	1	35000	1400	3	2	1	1	1	1	1	1	1	1	1	1	1	9	1	1	3	1	6	1	2	1	2	2	2	1	2	2	2	2
211	A	2021-06-16	46	2	2	30	yes	mother	12	2	1	4	Husband	4	1	Husband	3	7000	3500	3	2	2	2	2	2	3	3	1	1	1	1	2	16	2	1	1	2	4	1	1	1	2	2	2	1	2	2	2	2
212	A	2021-06-17	14	2	2	37	yes	mother	8	4	1	7	Mother	7	1	Husband	2	10000	3500	3	2	2	2 3	2	2	2	2	1	1	1	1	3	15	1	1	3	2	4	1	2	1	1	2	1	1	2	2	2	1
213	B	2021-06-17	9	1	2	22	yes	mother	11	4	1	3	Husband	3	1	Husband	1	0	2100	2	1	2	2	1	3	1	1	3	3	3	3	1	19	1	1	1	2	3	1	1	2	2	2	2	2	2	2	2	2
214	C	2020-06-22	12	2	2	22	yes	mother	12	1	1	3	Husband	3	1	Husband	3	15000	2100	3	1	2	2 3	1	3	1	1	3	3	3	3	1	19	1	1	2	2	5	1	1	2	1	2	2	1	2	2	2	1
[truncated: 52 more columns]
