# Supplementary material for: Effect of diet video-drama and telephone messages on improving parental knowledge and diet diversity of malnourished children in Kenya: A randomised controlled trial
Source: PLOS Glob Public Health. 2025 Jul 9;5(7):e0004818. doi: 10.1371/journal.pgph.0004818 (PMC12240368; doi:10.1371/journal.pgph.0004818)
Supplement: S2 Data — (XLSX) [file pgph.0004818.s017.xlsx]

## Sheet: Sheet1
introduction:patients_study_number	randomization_arm	date	visit	age_mo	breastfeeding	weekLy_RUTF ration	cough	fever	diarrhoea	vomiting	Any sickness since previous visit	Numer of illnesses reported	wreading1	hreading1	acreading1	Recovered_MUAC	whz_score	Recovered_WHZ score	head_circumfrence	pallor	rachistic_rosary	frontal_bossing	widened_wrists	temperature	respiratory_rate	primary_diagnosis	other_diagnosis1	other_diagnosis2	other_diagnosis3	other_diagnosis4	Nutrition status	HIV	Tuberculosis
1	A	2019-04-24	2	13	1	1	2	1	2	2	1	1	6.66	70.2	11.9	2	<-3sd	3	42	2	1	1	2	1	1	Rickets	Severe acute malnutrition				4	2	2
1	A	2019-06-06	3	15	2	1	2	1	2	2	1	1	7.1	71.6	12.4	2	<-2sd	2	42.5	2	1	1	1	1	1	Rickets	Moderate acute malnutrition				3	2	2
1	A	2019-07-19	4	16	2	2	2	2	2	2	2	0	7.31	74	12.8	1	<-2	2	47.4	2	2	2	2	1	1	Rickets	Moderate acute malnutrition				3	2	2
2	B	2019-04-26	2	16	1	1	2	1	1	1	1	3	6.37	71	10.9	3	<-3	3	44	1	2	2	2	1	1	Acute diarrheal disease	Severe Acute Malnutrition				4	2	2
2	B	2019-06-07	3	18	1	1	2	2	2	2	2	0	7.41	72	12.7	1	<-2	2	44.5	2	2	2	2	1	1	Otitis Media	Moderate Acute Malnutrition				3	2	2
2	B	2019-07-19	4	19	2	2	2	1	1	1	1	3	7.325	72.29	12.4	2	<-1	1	46.3	2	2	2	2	2	1	Acute diarrhoeal disease	At risk of acute malnutrition				2	2	2
3	B	2019-05-03	2	13	1	1	1	1	2	1	1	2	7.15	69.2	11.7	2	<-2	2	42	2	2	2	2	1	1	Moderate acute malnutrition	Moderate acute malnutrition				3	2	2
3	B	2019-06-14	3	15	1	2	2	2	2	2	2	0	8.25	69.8	13.7	1	Normal	1	43	2	2	2	2	1	1	None	None				1	2	2
3	B	2019-07-26	4	15	1	2	2	2	2	2	2	0	8.2	73	14.7	1	<-1	1	47.9	2	2	2	2	1	1	At risk of malnutrition	-				2	2	2
4	C	2019-06-10	3	16	2	1	1	2	2	1	1	2	7.31	69.4	10.8	3	<-2	3	45.1	2	2	2	2	1	2	Tuberculosis	Pneumonia	Moderate acute malnutrition	Retroviral disease		3	1	1
4	C	2019-07-29	4	19	2	1	2	2	2	2	2	0	8.1	70.3	12.1	2	Normal	1	46.5	1	2	2	2	2	1	?? TB peritonitis	Normal				1	1	1
5	A	2019-05-15	2	26	2	1	1	2	1	2	1	2	9.31	83.5	12.3	2	-2	1	47.5	2	2	1	2	1	1	No pneumonia	Moderate Acute Malnutrition				3	2	2
5	A	2019-06-26	3	28	2	2	2	1	2	1	1	2	10.4	84.5	14.3	1	Normal	1	48.5	2	2	2	2	1	1	No pneumonia	Normal nutrition status				1	2	2
5	A	2019-08-07	4	30	2	2	2	2	2	1	1	1	10.8	84.2	14.9	1	Normal	1	48.2	2	2	2	2	1	1	Normal Nutrition status	-	-			1	2	2
6	A	2019-05-21	2	17	2	1	2	1	1	2	1	2	9.25	75	12	2	Normal	1	45	1	1	1	2	1	1	Rickets	Normal				1	2	2
6	A	2019-08-13	4	20	2	2	2	2	2	2	2	0	10	77.4	14.3	1	Normal	1	46.7	2	2	2	2	1	1	Normal nutrition status	-				1	2	2
6	A	2019-07-02	3	17	2	2	1	2	2	2	1	1	9.03	76.1	14.1	1	Normal	1	46	1	2	2	2	1	1	Normal nutrition status	-				1	2	2
7	C	2019-05-22	2	10	1	1	2	2	1	1	1	2	6.4	67.7	12	2	<-2	2	46	2	2	1	1	1	1	No pneumonia	Rickets	Moderate acute malnutrition			3	2	2
7	C	2019-07-03	3	12	1	2	1	2	2	2	1	1	6.9	69.9	12.6	1	<-2	2	48	2	2	2	2	1	1	Moderate acute malnutrition	-				3	2	2
7	C	2019-08-14	4	13	1	2	2	2	2	2	2	0	7.35	70.6	12.8	1	<-2	2	48.6	2	2	2	2	1	1	Moderate acute malnutrition	-				3	2	2
9	B	2019-06-04	2	7	1	1	1	1	1	2	1	3	6.16	66.4	11.9	2	<-2sd	2	45	2	2	2	2	1	1	Moderate acute malnutrition	Moderate acute malnutrition				3	2	2
9	B	2019-07-22	3	8	1	2	1	1	2	2	1	2	6.355	67.6	11.9	2	-2	1	45	1	2	2	2	2	1	Non- severe pneumonia	Moderate acute malnutrition				3	2	2
9	B	2019-09-09	4	9	1	2	1	2	2	2	1	1	6.285	69.6	12.2	2	<-3	3	45.6	2	2	2	2	1	1	Oral candidiasis	Severe acute malnutrition				4	2	2
10	B	2019-06-10	2	29	2	2	1	1	2	2	1	2	9.66	79.7	12	2	<-1sd	1	45.5	1	2	2	2	1	1	Iron deficiency aneamia	At risk of acute malnutrition				2	2	2
10	B	2019-09-01	4	30	2	2	2	2	2	2	2	0	11	83.3	13.6	1	Normal	1	49.2	2	2	2	2	1	1	Sickle cell aneamia	Normal nutritional status				1	2	2
10	B	2019-07-22	3	29	2	2	1	2	2	2	1	1	10.8	80.8	13.7	1	Normal	1	49	1	2	2	2	2	1	Sickle cell Aneamia??	Normal nutrition status				1	2	2
11	A	2019-06-11	2	6	1	2	1	1	1	1	1	4	6.9	61.5	13.4	1	Normal	1	41	2	2	2	2	1	1	Severe acute malnutrition	Flaky paint dermatosis				4	2	2
11	A	2019-07-27	3	8	1	2	1	2	2	2	1	1	7.255	65.9	13.2	1	Normal ( Oedema grade 1)	1	43	2	2	2	2	2	1	Normal Nutrition status	_				1	2	2
11	A	2019-09-04	4	9	1	2	2	2	2	2	2	0	7.38	67.2	12.8	1	Normal	1	43.5	2	2	2	2	1	1	Normal Nutrition status	-				1	2	2
12	C	2019-06-14	2	15	1	2	2	1	1	1	1	3	6.9	70.9	11.9	2	-2	1	44.8	2	2	2	2	1	1	Moderate Acute Malnutrition	-				3	2	2
12	C	2019-07-25	3	16	1	1	1	1	2	2	1	2	8.105	72.6	13.3	1	Normal	1	45.2	2	2	2	2	1	1	No pneumonia	Normal				1	2	2
12	C	2019-09-05	4	17	1	2	2	2	2	2	2	0	8.27	74.5	12.9	1	<-1	1	46.2	2	2	2	2	2	1	At risk of Malnutrition	-				2	2	2
13	B	2019-06-21	2	11	1	2	1	1	1	1	1	4	5.09	59.4	10.9	3	<-1 ( stunted)	1	43	2	2	2	2	1	1	Acute diarrheal disease	Normal				1	2	2
14	A	2019-06-17	2	10	1	2	1	1	1	2	1	3	5.35	64.5	10.5	3	<-3sd	3	42	1	2	2	1	1	1	None	Rickets	Severe acute malnutrition			4	2	2
14	A	2019-07-29	3	11	1	1	1	2	1	2	1	2	5.86	65.5	11.6	2	<-2	2	43.2	1	2	2	1	2	1	Rickets	No pneumonia	Moderate acute malnutrition			3	2	2
15	C	2019-06-21	2	13	1	1	1	1	1	1	1	4	6	70.3	11.1	3	<-3	3	42.3	1	2	2	2	2	1	Acute Diarrheal disease	Severe acute malnutrition				4	2	2
15	C	2019-08-02	3	15	1	2	2	2	2	2	2	0	7	71.5	11.9	2	<-2	2	48.3	2	2	2	2	1	1	Moderate acute malnutrition	-				3	2	2
15	C	2019-09-12	4	16	1	2	1	1	2	2	1	2	7.84	72	12.5	1	<-1	1	48.5	2	2	2	2	1	1	At risk of malnutrition	-				1	2	2
16	B	2019-06-21	2	15	1	1	1	2	2	2	1	1	6	73.2	10.8	3	<-3	3	45.2	1	2	2	2	1	1	No pneumonia	Severe acute malnutrition				4	2	2
16	B	2019-08-02	3	16	1	1	1	1	2	2	1	2	7.23	74.2	12.4	2	<-2	2	46.2	2	2	2	2	1	2	Non- Severe pneumonia	Moderate acute malnutrition				3	2	2
16	B	2019-09-13	4	17	1	1	2	2	2	2	2	0	8	75.8	12.1	2	<-1	1	47.1	2	2	2	2	1	1	At risk of malnutrition	-				2	2	2
17	C	2019-06-24	2	14	2	1	1	2	1	1	1	3	7.4	66	11.4	3	<-1sd stunted	1	43	2	1	2	2	1	1	Rickets	At risk of malnutrition				2	4	2
18	A	2019-07-02	2	6	1	1	1	1	1	1	1	4	4.735	63.1	11.2	3	<-3	3	42.5	2	2	2	2	1	1	Meningitis	Severe acute malnutrition				4	2	2
18	A	2019-08-16	3	8	1	1	2	1	2	2	1	1	5.43	65.1	11.3	3	<-3	3	43.5	2	2	2	2	1	1	Resolving Meningitis	Severe acute malnutrition				4	2	2
18	A	2019-09-23	4	9	1	1	2	1	1	1	1	3	6.34	67.8	11.4	3	-3	2	43.5	2	2	2	2	1	1	Resolving meningitis	Severe acute malnutrition				3	2	2
19	A	2019-07-05	2	19	1	2	1	1	1	1	1	4	8.585	79.5	11.3	3	<-2	2	47.5	1	1	1	1	1	1	-	Moderate Acute Malnutrition				3	2	2
19	A	2019-08-16	3	20	1	1	2	2	2	2	2	0	9.44	80	12.5	1	<-1	1	47.5	2	1	1	1	1	1	?? Rickets	At risk of malnutrition				1	2	2
19	A	2019-09-27	4	21	1	2	2	2	2	2	2	0	9.32	81.1	12.2	2	<-1	1	48.5	2	1	1	2	1	1	At risk of acute malnutrition	-				2	2	2
20	B	2019-07-10	2	35	1	2	1	2	2	1	1	2	6.4	69.2	10	3	<-3	3	45.2	1	2	2	2	1	1	Pulmonary Tuberculosis	Moderate Iron deficiency	Severe Acute Malnutrition			3	2	1
20	B	2019-09-03	3	25	1	2	2	2	1	1	1	2	6.3	69.4	9.6	3	<-2	2	45.5	1	2	2	2	1	1	Acute diarrheal disease	Moderate acute malnutrition				3	2	2
20	B	2019-10-15	4	26	2	2	1	1	2	2	1	2	4.985	70.2	7.8	3	<-4	3	45.8	1	2	2	2	1	1	Severe acute malnutrition	_				4	2	2
21	C	2019-07-10	2	7	1	2	1	1	1	1	1	4	4.6	59	9.4	3	<-3	3	41.5	2	2	2	2	1	1	Severe Acute Malnutrition	-				4	2	2
21	C	2019-08-21	3	8	1	2	1	1	2	2	1	2	5.57	63.6	12	2	-3	2	42	2	2	2	2	2	1	No Pneumonia	Moderate acute Malnutrition				3	2	2
21	C	2019-10-02	4	9	1	2	1	2	1	2	1	2	7.3	65.2	14	1	Normal	1	44.5	2	2	2	2	1	1	No pneumonia	Normal nutrition status				1	2	2
22	C	2019-07-10	2	15	2	1	2	2	1	2	1	1	6.81	72.3	11.2	3	<-3sd	3	44	1	2	2	2	1	1	Severe acute malnutrition	Marasmic-kwashiokor				4	2	2
22	C	2019-09-04	3	17	2	2	2	2	1	2	1	1	7.326	73.2	12.9	1	<-2	2	45	2	2	2	2	1	1	Moderate acute malnutrition	-				3	2	2
22	C	2019-10-02	4	18	2	2	2	2	1	2	1	1	9.01	75.2	14.1	1	Normal	1	45.3	2	2	2	2	1	1	Normal nutrition status	-				1	2	2
23	A	2019-07-11	2	21	1	2	1	1	1	2	1	3	6.77	76.8	10	3	<-3	3	44	2	2	2	2	2	1	No Pneumonia	Otitis media	Acute diarrheal disease	Severe acute malnutrition		4	2	2
24	A	2019-07-11	2	16	1	2	1	1	1	1	1	4	8.11	76.9	12.9	1	<-2sd	2	47.8	1	2	2	2	1	1	Moderate acute malnutrition	Moderate acute malnutrition				3	2	2
24	A	2019-08-15	3	18	1	2	1	2	2	2	1	1	8.43	77.2	13.1	1	<-2	2	48.2	2	2	2	2	1	1	Moderate acute malnutrition	-				3	2	2
24	A	2019-10-10	4	19	1	2	1	2	2	2	1	1	9.02	81	14.2	1	<-2	2	49.3	1	2	2	2	1	1	Moderate acute malnutrition	-				3	2	2
25	B	2019-07-15	2	8	2	1	1	1	2	1	1	3	3.415	50	9.6	3	<-1(stunted)	1	37	2	1	2	1	1	1	Pulmonary tuberculosis	At risk of acute malnutrition	Rickets			2	2	1
25	B	2019-08-26	3	8	2	1	2	2	2	1	1	1	4.69	54.9	11.3	3	<-1 ( Stunted)	1	38.5	1	1	2	1	1	1	Pulmonary tuberculosis	Rickets	At risk of acute malnutrition			2	2	1
26	A	2019-07-15	2	10	1	1	1	2	1	1	1	3	5.35	64.8	10.1	3	<-3	3	42	1	2	2	2	1	1	No pneumonia	Severe acute malnutrition				4	2	2
26	A	2019-08-26	3	11	1	1	1	2	2	2	1	1	6.1	67.3	10.5	3	<-2	2	43.3	2	2	2	2	1	1	Moderate acute malnutrition	_				3	2	2
26	A	2019-10-07	4	12	2	2	1	2	2	2	1	1	6.51	69.8	11	3	<-2	2	45.2	1	2	2	2	1	1	No Pneumonia	Moderate acute malnutrition				3	2	2
27	B	2019-07-15	2	25	2	1	1	2	1	1	1	3	7.4	76	11.7	2	<-3sd	3	45	2	2	2	2	1	1	Severe acute malnutrition	Severe acute malnutrition				4	2	2
27	B	2019-08-26	3	26	2	2	2	2	2	2	2	0	7.465	75.4	11.9	2	<-3	3	45.8	2	2	2	2	1	1	Severe acute malnutrition	-				4	2	2
27	B	2019-10-07	4	27	2	2	2	2	2	2	2	0	8.865	76.6	13.8	1	<-1	1	46.7	2	2	2	2	2	1	At risk of malnutrition	-				2	2	2
29	C	2019-07-16	2	7	1	1	1	1	2	2	1	2	6.26	69	11.9	2	<-3sd	3	42.5	2	2	2	2	1	1	Resolved pneumonia	Severe acute malnutrition				4	2	2
29	C	2019-08-27	3	9	1	2	2	2	2	2	2	0	6.85	69.7	12.2	2	<-2	2	43	2	2	2	2	1	1	Moderate acute malnutrition	-				3	2	2
29	C	2019-10-08	4	10	1	2	1	1	2	1	1	3	6.8	72	11.9	2	<-3	3	44.3	2	2	2	2	1	1	No pneumonia	Severe acute malnutrition				4	2	2
30	B	2019-07-22	2	17	2	1	2	2	2	1	1	1	7.8	73.2	12.1	2	<-1	1	46.7	1	2	2	2	1	1	Mild iron deficiency Aneamia	At risk of acute malnutrition				2	2	2
31	C	2019-07-22	2	7	1	1	1	2	1	1	1	3	5.59	61.6	10.5	3	<-1	1	43.8	1	2	2	2	1	1	No pneumonia	At risk of acute malnutrition				2	2	2
31	C	2019-09-09	3	9	1	1	2	2	2	2	2	0	6.78	63.1	11.9	2	Normal	1	45	2	2	2	2	1	1	Normal Nutrition status	-				1	2	2
31	C	2019-10-16	4	10	1	2	2	2	2	2	2	0	6.395	65.3	12.3	2	-1	1	45.5	2	2	2	2	1	1	At risk of acute malnutrition	-				2	2	2
32	A	2019-07-23	2	6	1	1	1	1	2	2	1	2	5.6	63.8	10.9	3	<-3	3	42.5	1	2	2	2	1	1	No pneumonia	Mild iron deficiency Aneamia	Severe acute malnutrition			4	2	2
32	A	2019-08-04	3	8	1	1	2	2	2	2	2	0	6.12	66.7	11.1	3	-3	2	43.7	1	2	2	2	1	1	Adenoid hypertrophy	?? Sickle cell disease	Severe acute malnutrition			4	2	2
32	A	2019-10-15	4	9	1	1	2	2	2	2	2	0	6.37	68.5	12.3	2	<-3	3	44.3	2	2	2	2	1	1	Upper airway obstruction	Severe acute malnutrition				4	2	2
33	C	2019-07-23	2	14	1	1	1	1	1	1	1	4	5.885	69.6	10	3	<-4	3	43.8	1	2	2	2	2	2	No pneumonia	Newly diagnosed HIV positive	Severe acute malnutrition			4	1	2
34	B	2019-07-26	2	25	1	2	1	1	1	1	1	4	6.67	78.6	11.5	2	<-3sd	3	44.3	2	2	2	2	2	1	No pneumonia	Rickets	Severe acute malnutrition			4	2	2
34	B	2019-09-20	3	27	2	1	1	2	2	2	1	1	7.4	81	11.6	2	<-3	3	45	1	2	2	2	2	1	pneumonia	Rickets	Severe acute malnutrition			4	2	2
34	B	2019-10-23	4	28	2	1	1	2	2	1	1	2	7.91	81.1	12.3	2	<-3	3	45.8	1	2	2	2	2	1	Resolving pneumonia	Rickets	Severe acute malnutrition			4	2	2
35	A	2019-07-29	2	19	2	2	1	2	2	2	1	1	7.5	74.5	11.9	2	<-2sd	2	46.2	1	2	2	2	1	2	Iron deficiency anaemia	Moderate acute malnutrition				3	2	2
35	A	2019-09-09	3	21	2	2	1	2	2	2	1	1	8.13	76	12.6	1	<-1	1	46.6	2	2	2	2	1	1	No pneumonia	At risk of malnutrition				2	2	2
35	A	2019-10-22	4	22	2	2	2	2	2	2	2	0	8.1	77	12.8	1	<-1	1	47.2	2	2	2	2	1	1	At risk of malnutrition	-				2	2	2
36	C	2019-07-30	2	11	1	1	1	1	1	1	1	4	6.52	69.5	11.6	2	<-3	3	46	2	1	1	1	1	1	No Pneumonia	Rickets	Severe Acute Malnutrition			4	2	2
36	C	2019-09-09	3	12	1	2	1	2	2	2	1	1	7.53	72.3	12.6	1	<-2	2	46.5	2	2	2	2	1	1	No pneumonia	Rickets	Moderate acute malnutrition			3	2	2
36	C	2019-10-22	4	14	1	2	1	2	1	1	1	3	7.823	73.5	13.2	1	<-1	1	47.6	2	2	2	2	2	1	At risk of malnutrition	-				2	2	2
37	B	2019-08-05	2	18	1	1	1	1	2	2	1	2	8.09	82	11.4	3	<-3	3	47.6	1	2	1	2	1	1	Bronchial Asthma	Rickets	Severe Acute Malnutrition			4	2	2
37	B	2019-09-09	3	19	1	1	2	2	2	2	2	0	7.5	82.7	12	2	<-3	3	48	2	2	2	2	1	1	Severe acute malnutrition	-				4	2	2
38	A	2019-07-31	2	8	1	1	1	1	1	2	1	3	5.2	65	11.6	2	<-3	3	43	1	2	2	1	1	1	No Pneumonia	Rickets	Severe Acute Malnutrition			4	2	2
38	A	2019-09-05	3	9	1	2	1	1	2	2	1	2	5.62	65.5	11.5	2	-3	2	43.2	1	2	2	2	2	1	Pneumonia	Rickets	Severe acute malnutrition			4	2	2
39	C	2019-08-06	2	21	1	2	2	2	1	2	1	1	9.415	80.9	13.5	1	<-1sd	1	47.6	2	2	2	2	1	1	Iron deficiency anaemia	At risk of Acute Malnutrition				2	2	2
39	C	2019-09-20	3	22	1	1	1	2	2	2	1	1	11.5	82.5	14.6	1	N	1	48.2	2	2	2	2	2	1	Normal nutrition status	-				1	2	2
39	C	2019-10-29	4	23	1	2	1	1	2	2	1	2	11	82	14.9	1	Normal	1	49.1	2	2	2	2	1	1	Normal nutrition status	-				1	2	2
41	A	2019-08-08	2	11	1	1	2	1	1	1	1	3	6.42	70.3	11.4	3	<-3	3	43.6	2	2	2	2	1	1	Severe acute malnutrition	-				4	2	2
41	A	2019-11-01	4	11	1	2	2	1	2	1	1	2	8.2	73.2	14.3	1	<-1	1	45.6	2	2	2	2	1	1	At risk of malnutrition	-				2	2	2
42	C	2019-09-24	3	8	1	1	1	1	2	2	1	2	5.295	62.5	11.4	3	<-2	2	42.5	2	2	2	2	1	1	Resolving pneumonia	Moderate acute malnutrition				3	2	2
42	C	2019-11-05	4	11	1	2	1	1	1	1	1	4	5.045	64.5	11.2	3	<-3	3	44.3	2	2	2	2	1	1	Non- severe pneumonia	Severe acute malnutrition				4	2	2
42	C	2019-08-13	2	7	1	1	1	2	2	2	1	1	5.055	59.1	11.4	3	<-2	2	41.5	2	2	2	2	1	1	No pneumonia	Moderate acute malnutritio				3	2	2
43	B	2019-08-19	2	14	1	2	2	1	2	2	1	1	5.97	69.1	11.4	3	<-3	3	43	2	2	2	2	1	1	No pneumonia	Rickets	Severe acute malnutrition			4	2	2
43	B	2019-09-25	3	16	1	2	2	2	2	2	2	0	6.125	69.6	11.6	2	<-3	3	43.2	2	2	2	2	1	1	Rickets	Severe acute malnutrition				4	2	2
43	B	2019-11-06	4	17	1	1	1	1	2	2	1	2	5.755	69.9	11.3	3	<-4	3	43.7	1	1	2	1	1	1	Rickets	Severe acute malnutrition				4	2	2
44	B	2019-08-16	2	18	2	1	2	1	2	2	1	1	7.41	71.2	12.3	2	<-1 (stunted)	1	45.8	2	2	2	2	1	1	Otitis Media	At risk of acute malnutrition				2	2	2
44	B	2019-09-27	3	10	2	2	1	1	1	2	1	3	7.04	71.8	12.8	1	<-2	2	46.2	1	2	2	2	2	1	No pneumonia	Moderate acute malnutrition				3	2	2
44	B	2019-11-12	4	11	2	2	1	2	1	1	1	3	6.83	73.8	11.7	2	<-3	3	48.2	1	2	2	2	2	1	Acute diarrheal disease	Oral candidiasis	Severe acute malnutrition			4	2	2
45	A	2019-08-23	2	11	1	1	2	1	1	1	1	3	5.93	62.7	11.7	2	<-1	1	44	2	2	2	2	1	1	Resolved acute diarrheal disease	At risk of acute malnutrition				2	4	2
45	A	2019-10-04	3	12	1	2	1	1	1	1	1	4	6.6	65.4	12.8	1	<-1	1	45.2	2	2	2	2	1	1	No pneumonia	At risk of malnutrition				2	4	2
45	A	2019-11-15	4	14	1	1	1	1	2	2	1	2	7.2	67.6	12.3	2	Normal(stunted)	1	45.8	2	2	2	2	1	2	Non- severe pneumonia	Normal				1	4	2
46	A	2019-08-27	2	11	1	1	1	1	2	2	1	2	6.245	68	11.6	2	<-2	2	44	2	2	2	1	2	1	No pneumonia	Moderate acute malnutrition				3	2	2
46	A	2019-10-15	3	12	1	2	2	1	2	2	1	1	6.565	70.1	12.3	2	<-2	2	44.8	2	1	1	1	1	1	Rickets	Moderate acute malnutrition				3	2	2
46	A	2019-11-19	4	11	1	2	2	2	2	2	2	0	6.88	72.1	12.9	1	<-2	2	45.2	2	2	1	2	1	1	Rickets	Moderate acute malnutrition				3	2	2
47	C	2019-11-27	4	32	2	2	2	2	1	2	1	1	10.5	79.4	14.6	1	Normal	1	47.8	1	2	2	2	1	1	Normal nutrition status	-				1	2	2
47	C	2019-08-30	2	29	2	1	1	2	1	1	1	3	8.26	75.5	12.1	2	<-2	2	46.3	1	2	2	2	1	1	Resolving Kwashiorkor	Moderate acute malnutrition				3	2	2
47	C	2019-10-16	3	30	2	2	2	2	2	2	2	0	10	78	14.3	1	Normal	1	47.2	1	2	2	2	1	1	Normal nutrition status	-				1	2	2
48	A	2019-08-29	2	22	1	1	1	1	1	1	1	4	7.19	74.4	11.6	2	<-3	3	45.4	1	2	2	1	1	1	Severe acute malnutrition	-				4	2	2
48	A	2019-10-11	3	24	1	2	2	2	1	2	1	1	7.9	75	12	2	<-2	2	47.3	2	2	2	2	1	1	Moderate acute malnutrition	-				3	2	2
48	A	2019-11-21	4	25	1	2	2	2	1	2	1	1	7.65	75.5	11.2	3	-3	2	48.2	2	2	2	2	1	1	Acute diarrheal disease	Moderate acute malnutrition				3	2	2
49	C	2019-08-30	2	13	2	1	1	1	1	1	1	4	6.7	74.8	11	3	<-3	3	43.8	2	2	2	2	1	1	Severe acute malnutrition	-				4	2	2
49	C	2019-10-11	3	13	2	1	2	2	2	2	2	0	8.2	77	13	1	<-2	2	44.2	2	2	2	2	1	1	Rickets	Moderate acute malnutrition				3	2	2
49	C	2019-10-11	4	14	2	2	2	2	2	2	2	0	7.795	78.9	12.1	2	<-3	2	44.3	2	2	2	2	1	1	Rickets	Severe acute malnutrition				4	2	2
51	B	2019-09-18	2	8	1	2	1	2	1	1	1	3	6.23	67.3	12.1	2	<-2	2	42	1	2	2	2	1	1	Resolved acute diarrheal disease	Iron deficiency aneamia	Moderate acute malnutrition			3	2	2
51	B	2019-12-23	4	11	1	2	2	2	2	2	2	0	6.3	70	12	2	-3	2	43.1	1	2	2	1	1	1	Mild iron deficiency Aneamia	Moderate acute malnutrition				3	2	2
52	C	2019-09-23	2	9	2	1	1	1	1	1	1	4	5.6	67	11.6	2	<-3	3	42	1	2	2	2	1	1	No pneumonia	Iron deficiency Anemia	Severe acute malnutrition			4	2	2
52	C	2019-11-01	3	10	2	1	1	1	1	1	1	4	5.32	68.3	11.4	3	<-3	3	43.1	1	2	2	2	1	2	Severe pneumonia	Acute diarrheal disease	Severe acute malnutrition			4	2	2
52	C	2019-12-11	4	11	2	2	1	1	2	2	1	2	6.16	69.2	11.9	2	<-3	3	43.8	1	2	2	2	1	1	Resolved severe pneumonia	Severe acute malnutrition				4	2	2
53	C	2019-09-20	2	10	2	2	1	1	1	1	1	4	5.8	69	9.5	3	<-3	3	43.5	1	2	2	1	1	1	Pulmonary tuberculosis	Oral candidiasis	Rickets	Severe acute malnutrition		4	2	1
54	B	2019-09-23	2	7	1	2	1	1	1	1	1	4	5.78	61.9	10.6	3	<-1	1	44.3	2	2	2	2	1	1	Resolved pneumonia	At risk of acute malnutrition				2	2	2
54	B	2019-11-01	3	8	1	2	1	2	2	2	1	1	6.2	66.5	11	3	<-2	2	45.6	2	2	1	1	2	1	Rickets	Moderate acute malnutrition				3	2	2
54	B	2019-12-13	4	11	1	2	1	1	1	2	1	3	6.5	69.9	11.8	2	<-2	2	45.9	1	2	1	1	1	1	Resolving Non- severe pneumonia	Resolving acute diarrheal disease	Rickets	Moderate acute malnutrition		3	2	2
55	A	2019-09-20	2	12	2	1	2	1	1	1	1	3	7.39	73.5	12.4	2	<-2	2	44.6	1	2	2	2	2	1	No pneumonia	Moderate acute malnutrition				3	4	2
55	A	2019-11-21	3	13	2	2	2	2	2	2	2	0	8.16	73.8	12.3	2	<-1	1	45.2	1	2	2	2	1	1	Moderate acute malnutrition	-				3	2	2
55	A	2019-12-13	4	15	2	2	2	2	2	2	2	0	8.7	74.3	13.8	1	Normal	1	45.8	1	2	2	2	1	1	Normal nutrition status	-				1	2	2
56	A	2019-10-24	3	7	1	2	1	1	2	2	1	2	6.12	69.5	11.2	3	<-3	3	43.7	2	2	2	2	2	1	No pneumonia	Severe acute malnutrition				4	2	2
57	B	2019-10-01	2	15	1	1	2	2	1	2	1	1	7.3	67.3	14	1	N ( oedema)	1	43.8	2	2	2	2	1	1	Resolved acute diarrheal disease	Resolving Kwashiorkor				1	2	2
57	B	2019-11-12	3	16	2	2	1	1	2	2	1	2	8.345	71.2	13.8	1	Normal	1	45.2	2	2	2	2	1	1	No pneumonia	Resolved kwashiarkor				1	2	2
57	B	2020-01-20	4	18	2	2	2	2	2	2	2	0	7.8	72.6	13.2	1	<-1	1	45.6	1	2	2	2	1	1	At risk of malnutrition	-				2	2	2
58	C	2019-10-02	2	6	1	2	1	1	1	1	1	4	5.56	60.8	10.9	3	<-1	1	43	2	2	2	2	1	1	Acute diarrheal disease	At risk of acute malnutrition				2	2	2
58	C	2019-11-14	3	9	1	1	2	2	2	2	2	0	6.815	68.5	12.2	2	<-2	2	44.8	2	2	2	2	1	1	Moderate acute malnutrition	-				3	2	2
58	C	2019-12-27	4	9	1	2	1	2	2	2	1	1	7.195	69.6	13.1	1	<-2	2	45.1	1	2	2	2	1	1	No pneumonia	Moderate acute malnutrition				3	2	2
59	C	2019-10-04	2	11	1	1	2	1	1	1	1	3	6.8	74	11	3	<-3	3	42.3	2	2	2	1	1	1	Resolved severe pneumonia	Resolved acute diarrheal disease	Rickets	Severe acute malnutrition		4	2	2
59	C	2019-11-18	3	12	1	1	2	1	2	2	1	1	6.46	74.1	11.5	2	<-3	3	42.8	2	2	2	1	1	1	Severe pneumonia	-				4	2	2
59	C	2019-12-27	4	13	1	1	1	2	2	2	1	1	6.22	74.8	11.1	3	<-3	3	43.4	1	2	2	2	2	2	Non-severe pneumonia	Rickets	Severe acute malnutrition			4	2	2
60	B	2019-10-07	2	8	1	1	1	2	2	2	1	1	6.56	66.1	11.3	3	<-1sd	1	48.1	2	2	1	1	1	1	Rickets	At risk of acute malnutrition	Retroviral disease			2	1	2
60	B	2019-11-18	3	12	1	1	2	2	2	2	2	0	6.38	68	11.3	3	-3	3	48.6	2	2	1	1	1	1	Rickets	Severe acute malnutrition	Retroviral disease			4	1	2
60	B	2019-12-30	4	13	1	1	2	2	2	2	2	0	6.65	68.8	11.8	2	<-2	2	49.4	2	2	2	2	1	1	Rickets	Retroviral Disease	Moderate acute malnutrition			3	1	2
61	C	2019-10-07	2	22	1	1	1	2	2	2	1	1	5.83	72.5	10.3	3	<-4sd	3	43.2	2	2	2	2	1	1	Resolved pneumonia	Severe acute malnutrition				4	2	2
61	C	2019-11-18	3	23	1	1	2	2	2	2	2	0	6.2	73.8	10.8	3	<-3	3	44.3	1	2	2	2	1	1	Severe acute malnutrition	-				4	2	2
61	C	2019-12-30	4	25	1	1	2	2	2	2	2	0	6.49	75.6	11.9	2	<-3	3	45.6	1	2	2	2	2	2	Severe pneumonia	Mild iron deficiency Aneamia	Severe acute malnutrition			4	2	2
63	B	2019-10-11	2	21	1	1	1	1	2	1	1	3	6.61	71.7	12	2	<-3sd	3	43.5	1	2	2	2	2	1	No pneumonia	Severe acute malnutrition				4	2	2
63	B	2019-11-22	3	23	1	1	2	2	2	1	1	1	7.36	72.6	12.6	1	<-2	2	43.7	2	2	2	2	1	1	Moderate acute malnutrition	-				3	2	2
63	B	2020-01-09	4	24	1	1	2	1	1	2	1	2	7.4	73.4	12.1	2	<-2	2	44.3	1	2	2	2	1	1	Resolved acute diarrheal disease	Moderate acute malnutrition				3	2	2
64	B	2019-10-16	2	16	1	1	2	2	1	1	1	2	6.215	69.6	10.2	3	<-3sd	3	44.8	1	2	1	1	1	1	Otities media	Rickect	Severe acute malnutrition			4	4	2
64	B	2019-11-28	3	17	1	1	2	2	1	1	1	2	6.27	70.3	10.6	3	<-3	3	45.2	1	2	2	2	1	2	Sero- positive patient	Severe acute malnutrition				4	1	2
64	B	2020-01-09	4	18	1	1	2	2	2	2	2	0	6.45	71.8	11.4	3	<-3	3	45.9	1	2	2	2	1	1	Retroviral disease	Severe acute malnutrition				4	1	2
65	C	2019-10-23	2	8	1	1	1	1	2	2	1	2	4.9	65	11.5	2	<-3	3	40.5	2	2	2	2	1	1	Resolved Non- severe pneumoniae	Severe acute malnutrition				4	2	2
66	A	2019-10-23	2	22	2	1	2	2	1	2	1	1	8.6	76.3	13.6	1	Normal ( resolving oedema)	1	46.3	1	2	2	2	1	1	Resolved acute diarrhoeal disease	Resolving Kwashiorkor				1	2	2
66	A	2019-12-04	3	23	2	2	1	2	1	2	1	2	9.2	76.4	12.9	2	Normal	1	46.5	2	2	2	2	1	1	Normal nutrition status	-				1	2	2
66	A	2020-01-15	4	24	2	2	2	2	2	2	2	0	9.4	79.3	13.8	1	Normal	1	47	1	2	2	2	1	1	Dermatitis	Normal nutrition status				1	2	2
67	C	2019-10-25	2	6	1	1	1	1	2	2	1	2	5.05	63.1	10.7	3	<-3	3	40.4	1	1	2	1	2	1	Pulmonary tuberculosis	Rickets	Pneuocystic pneumoniae	Severe acute malnutrition		4	4	1
67	C	2019-12-23	3	9	1	1	1	1	1	2	1	3	4.88	64	10.5	3	<-3	3	41.2	1	2	1	1	1	1	Acute diarrheal disease	Pulmonary tuberculosis	Rickets	Sickle cell Anaemia	Severe acute malnutrition	4	4	1
67	C	2020-01-20	4	9	1	1	2	2	2	1	1	1	5.17	66.9	11	3	<-3	3	42.3	1	2	2	1	1	1	Pulmonary tuberculosis	Rickets	Sickle cell disease	Severe acute malnutrition		4	4	1
68	A	2019-10-30	2	6	1	2	1	1	2	2	1	2	5.4	65.4	10.8	3	<-3	3	42.5	1	2	2	2	1	1	Resolved severe pneumonia	Resolved broncholitis	Severe acute malnutrition			4	2	2
68	A	2019-12-11	3	7	1	2	2	1	2	2	1	1	5.53	65.8	11.1	3	<-3	3	43.5	1	2	2	2	1	1	Rickets	Severe acute Malnutrition				4	2	2
68	A	2020-01-22	4	9	1	1	1	1	2	2	1	2	5.29	67.5	10.8	3	<-3	3	44.1	1	2	2	2	2	1	Non- Severe Pneumonia	Rickets	Severe acute malnutrition			4	2	2
69	A	2019-11-07	2	9	2	1	1	1	2	1	1	3	7.4	68	12.6	1	-1	1	42.3	1	2	2	2	1	1	Resolved severe Malaria	Moderate iron deficiency Anemia	Resolving Kwashiorkor			1	2	2
69	A	2019-12-19	3	11	2	2	2	2	2	2	2	0	7.8	69.8	13.3	1	Normal	1	44.3	1	2	2	2	1	1	Normal nutrition status	-				1	2	2
69	A	2020-02-03	4	12	2	2	1	1	1	2	1	3	9.775	73.4	15.4	1	Normal	1	44.5	2	2	2	2	1	1	No Pneumonia	Normal nutrition status				1	2	2
70	B	2019-11-08	2	13	1	1	2	1	2	1	1	2	7.29	71.8	13.4	1	<-2	2	45	1	2	2	2	2	1	Resolved aspiration pneumonia	Resolved oral candidiasis	Moderate acute malnutrition			3	2	2
70	B	2019-12-20	3	14	1	2	2	2	1	2	1	1	8.2	73.5	13.7	1	<-1	1	46.6	2	2	2	2	1	1	At risk of malnutrition	-				1	2	2
70	B	2020-01-31	4	16	1	2	2	2	2	2	2	0	8	74.1	13.3	1	<-1	1	46.8	2	2	2	2	1	1	At risk of malnutrition	-				1	2	2
71	A	2019-11-11	2	14	1	1	1	2	2	2	1	1	6.1	73.5	11.6	2	<-3	3	42.6	1	1	1	1	1	1	Non- severe pneumonia	Moderate Aneamia	Rickets	Resolving meningitis	Severe acute malnutrition	4	2	2
71	A	2019-12-20	3	16	1	1	1	2	1	2	1	2	6.5	75.1	11.6	2	<-3	3	43.2	1	2	1	1	1	1	Rickets	Severe acute malnutrition				4	2	2
71	A	2020-02-04	4	16	1	1	1	1	2	1	1	3	6.55	75.8	11.2	3	< -3	3	43.8	1	2	1	1	1	2	Rickets	Severe acute malnutrition				4	2	2
72	C	2019-11-13	2	22	1	1	1	1	2	2	1	2	6.6	71.1	11.2	3	<-2	2	42.5	1	2	2	2	2	1	Resolved acute diarrheal disease	Moderate acute malnutrition				3	2	2
72	C	2019-12-24	3	24	1	2	2	1	1	2	1	2	7.26	74.1	12.2	2	<-2	2	44.2	2	2	2	2	1	1	Resolving acute diarrheal disease	Moderate acute malnutrition				3	2	2
72	C	2020-02-07	4	22	1	2	2	1	2	2	1	1	7.255	75.6	12.5	1	<-2	2	44.3	2	2	2	2	1	2	Rickets	Moderate acute malnutrition				3	2	2
73	C	2019-11-22	2	14	1	1	2	2	1	1	1	2	5.95	66.1	11.4	3	<-3	3	43.6	1	2	1	1	1	1	Resolved acute diarrheal disease	Rickets	Severe acute Malnutrition			4	2	2
73	C	2020-01-03	3	15	1	1	1	2	1	1	1	3	6.045	66.9	11.7	2	<-3	3	44.3	1	2	1	2	1	1	Resolved acute diarrheal disease	Rickets	Severe acute malnutrition			4	2	2
73	C	2020-02-06	4	16	1	1	2	1	1	1	1	3	5.74	67.8	10.6	3	<-3	3	44.6	1	2	2	2	2	1	Rickets	Acute diarrhoeal disease with no dehydration	Severe acute malnutrition			4	2	2
74	B	2019-11-19	2	12	1	1	2	1	1	1	1	3	6.59	70.3	11.6	2	<-2	2	42.7	1	2	1	1	1	1	Rickets	Moderate acute malnutrition				2	2	2
74	B	2020-01-06	3	14	1	2	2	1	2	2	1	1	6.665	72.5	12.1	2	<-3	3	43.4	1	2	2	1	1	1	Rickets	Severe acute malnutrition				4	2	2
74	B	2020-02-07	4	15	1	2	1	2	2	2	1	1	7.15	75.1	12.7	1	-3	2	44	2	2	2	2	1	1	Rickets	Moderate acute malnutrition				3	2	2
75	A	2019-11-20	2	7	2	1	2	1	2	2	1	1	5.175	66.5	10	3	<-3	3	43.8	1	2	1	1	2	1	Resolved severe pneumonia	Resolved acute diarrheal disease	Rickets	Severe acute malnutrition		4	2	2
75	A	2019-11-20	3	7	2	1	2	1	2	2	1	1	5.175	66.5	10	3	<-3	3	43.8	1	2	2	1	2	1	Resolved severe pneumonia	Rickets	Severe acute malnutrition			4	2	2
75	A	2020-02-14	4	10	2	2	1	1	2	2	1	2	6.695	72	12.2	2	<-3	3	45	1	2	2	2	2	1	No Pneumonia	Severe acute malnutrition				4	2	2
77	B	2019-11-22	2	7	1	1	1	2	2	1	1	2	6.62	69.4	11.9	2	<-2	2	43.6	2	2	2	2	1	1	No pneumonia	Moderate acute malnutrition				3	2	2
77	B	2020-01-06	3	9	1	1	1	2	2	2	1	1	6.98	71.1	12.4	2	<-2	2	44.2	1	2	2	2	1	1	No pneumonia	Moderate acute malnutrition				3	2	2
77	B	2020-02-12	4	10	1	2	1	1	1	2	1	3	7.1	71.6	12.8	1	<-2	2	44.5	1	2	2	2	2	1	No pneumonia	Moderate acute malnutrition				3	2	2
78	C	2019-11-22	2	18	1	1	2	2	1	1	1	2	7.28	75.1	11.8	2	<-2	2	44.5	1	2	2	2	1	1	Resolved acute diarrheal disease	Resolved non severe pneumonia	Moderate acute malnutrition			3	2	2
78	C	2020-01-03	3	19	1	1	1	2	2	2	1	1	7.68	76.3	12.3	2	<-2	2	45.4	2	2	2	2	1	1	No Pneumonia	Moderate acute malnutrition				3	2	2
78	C	2020-02-12	4	21	1	2	1	2	2	2	1	1	8.62	76.6	14.4	1	<-1	1	45.9	1	2	1	2	1	2	No pneumonia	At risk of malnutrition				2	2	2
79	C	2019-11-22	2	17	1	1	1	2	2	2	1	1	7.09	74.3	11.9	2	<-3	3	44.8	1	2	2	2	1	1	Resolved acute diarrheal disease	Resolved Non- severe pneumonia	Resolving oral candidiasis	Severe acute malnutrition	In a child with history of herbal intoxication	4	2	2
80	A	2019-12-23	2	15	1	1	2	2	1	1	1	2	7.3	73.6	11.8	2	<-2	2	45.6	1	2	2	2	1	1	Resolved acute diarrheal disease	Moderate acute malnutrition				3	4	2
80	A	2020-02-12	3	16	1	2	1	1	2	2	1	2	8.145	74.6	12.4	2	<-1	1	45.8	2	2	2	2	2	1	No Pneumonia	At risk of acute malnutrition				2	4	2
80	A	2020-03-09	4	17	1	2	1	2	2	2	1	1	8.25	75.2	12.6	1	<-1	1	46.5	1	2	2	2	1	1	Otitis Media	At risk of malnutrition				2	4	2
81	A	2019-12-24	2	7	1	1	2	2	2	2	2	0	5.83	64.8	11.3	3	<-2	2	43.4	1	2	1	1	1	1	Pulmonary tuberculosis	Rickets	Mild iron deficiency Aneamia	Moderate acute malnutrition		3	2	1
81	A	2020-01-28	3	9	1	1	1	1	1	1	1	4	6.25	66.3	11.4	3	<-2	2	43.8	1	1	1	1	1	1	Pulmonary tuberculosis	Resolved Non- severe pneumonia	Resolved acute diarrheal disease	Rickets	Moderate acute malnutrition	3	2	1
81	A	2020-03-11	4	10	1	1	1	2	2	2	1	1	6.745	67	11.6	2	<-1	1	46.4	1	2	2	2	1	1	Pulmonary tuberculosis	Rickets	Iron deficiency Aneamia	At risk of acute malnutrition		2	2	1
82	B	2019-12-27	2	22	1	1	2	1	2	2	1	1	6.755	72.2	11.3	3	<-2	2	42	1	1	1	1	1	1	TB Meningitis	Rickets	Mild Iron deficiency Aneamia	Moderate acute malnutrition		3	2	1
82	B	2020-01-30	3	23	1	1	1	1	2	2	1	2	6.725	73.6	11.2	3	<-3	3	42.3	1	2	1	1	1	1	TB Meningitis	Rickets	Severe acute malnutrition			4	2	1
83	B	2019-12-27	2	9	1	1	1	1	2	2	1	2	4.95	64.9	10.9	3	<-3	3	42.3	1	2	2	1	1	1	Rickets	Mild iron deficiency Aneamia	Severe acute malnutrition			4	2	2
83	B	2020-03-16	4	12	1	1	2	1	1	2	1	2	5.17	68.9	11.1	3	<-4	3	41	2	2	2	2	2	1	Resolved acute diarrheal disease	Severe acute malnutrition				4	2	2
84	C	2020-01-08	2	19	2	1	2	2	2	2	2	0	6.875	73.1	11.6	2	-3	2	45.2	1	2	2	2	1	1	Mild iron deficiency Aneamia	Moderate acute malnutrition				3	4	2
85	C	2020-01-08	2	10	1	1	2	2	2	2	2	0	6.905	68.9	11.5	2	<-2	2	44.5	1	2	2	2	1	1	TB Meningitis	Mild iron deficiency Aneamia	Moderate acute malnutrition			3	2	1
85	C	2020-02-14	3	11	1	2	2	1	2	2	1	1	7.4	70.3	12.1	2	<-2	2	44.8	2	2	2	2	2	1	TB Meningitis	Moderate acute malnutrition				3	2	1
85	C	2020-03-27	4	12	1	2	2	2	2	2	2	0	7.525	71.7	12.3	2	<-2	2	46	1	2	2	2	2	1	TB meningitis	Moderate acute malnutrition				3	2	1
86	B	2020-01-09	2	58	2	1	2	2	2	2	2	0	10.1	93.2	11.5	2	<-3	3	48.9	1	2	2	2	1	1	Kwashiorkor	-				4	1	2
86	B	2020-02-14	3	59	2	1	2	2	2	2	2	0	13	91.2	15.1	1	Normal(oedema)	1	49.4	1	2	2	2	2	1	Normal nutrition status	-				1	1	2
86	B	2020-04-07	4	59	2	2	2	2	2	2	2	0	14.5	95.7	14.1	1	N(oedema)	1	50.2	2	2	2	2	1	1	Normal nutrition status	-				1	1	2
87	A	2020-01-17	2	8	1	2	2	2	2	2	2	0	5.4	62.1	11.3	3	<-2	2	43.7	1	2	2	2	1	1	Moderate acute malnutrition	-				3	2	2
87	A	2020-02-24	3	10	1	2	1	2	2	2	1	1	6.33	64.6	12.2	2	<-1	1	44.7	1	2	2	2	2	1	Moderate anaemia	At risk of acute malnutrition				2	2	2
87	A	2020-04-09	4	11	1	1	1	2	2	2	1	1	6.88	67.1	13.1	1	<-1	1	45.6	1	2	2	2	1	1	-	At risk of malnutrition				2	2	2
88	B	2020-02-03	2	9	1	1	1	1	2	1	1	3	5.7	64.2	11.7	2	-3	2	43.3	1	2	1	1	1	1	Rickets	No pneumonia	Moderate acute malnutrition			3	2	2
88	B	2020-03-09	3	11	1	1	1	1	2	1	1	3	5.7	65	12.2	2	-3	2	44.4	1	2	2	2	2	1	Non- Severe pneumonia	Rickets	Moderate acute malnutrition			3	2	2
88	B	2020-04-20	4	12	1	2	1	1	1	1	1	4	6.1	65.2	11.9	2	-2	1	42.3	1	2	2	2	1	1	Rickets	Mild acute malnutrition				2	2	2
89	A	2020-02-05	2	17	1	1	1	2	2	1	1	2	6.165	71	10.8	3	-4	3	43.6	1	2	2	2	1	1	No pneumonia	Severe acute malnutrition				4	4	2
89	A	2020-03-02	3	18	1	1	2	1	2	2	1	1	6.51	71.3	11	3	<-3	3	43.9	2	2	2	2	1	1	Severe acute malnutrition	-				4	4	2
89	A	2020-04-14	4	19	1	1	2	1	1	2	1	2	6.96	72.5	12	2	<-3	3	44.3	1	2	2	2	1	1	Moderate anaemia	Severe acute malnutrition				4	4	1
90	C	2020-02-26	2	23	2	1	1	1	2	2	1	2	8.24	75.3	12.2	2	<-1	1	45.9	2	2	2	2	1	1	No pneumonia	At risk of acute malnutrition				2	2	2
90	C	2020-03-10	3	24	2	1	2	2	2	2	2	0	8.5	75.6	13.1	1	<-1	1	46.1	1	2	2	2	1	1	At risk of acute malnutrition	-				2	2	2
90	C	2020-04-20	4	23	2	1	1	2	2	2	1	1	9.06	76.2	13.7	1	Normal (oedema)	1	48.2	1	2	2	2	1	1	No pneumonia	Normal				1	2	2
91	B	2020-02-10	2	15	1	1	1	1	2	1	1	3	8.2	74.1	11.7	2	<-1	1	47.1	1	2	2	2	2	2	Non- Severe pneumonia	At risk of malnutrition				2	2	2
91	B	2020-03-11	3	16	1	2	1	1	1	1	1	4	8.3	75.5	11.9	2	<-1	1	47.4	2	2	2	2	1	1	Resolved severe pneumonia	Resolved acute diarrhoeal disease	At risk of malnutrition			2	2	2
92	B	2020-02-17	2	18	1	1	1	2	2	2	1	1	7.96	76.3	12.4	2	-2	1	45.1	1	2	1	2	2	1	Iron deficiency aneamia	At risk of acute Malnutrition				2	2	2
93	A	2020-02-17	2	16	2	1	2	2	2	2	2	0	6.2	67.9	10.3	3	<-2	2	44	1	1	1	1	1	1	Kwashiorkor	Marasmic kwashiorkor				4	4	2
93	A	2020-03-25	3	18	2	2	2	2	2	2	2	0	6.355	70	11.1	3	-3	3	44.3	1	2	2	2	2	1	Severe acute malnutrition	Marasmic-Kwashiorkor				4	4	2
94	C	2020-02-26	2	18	1	2	1	2	2	2	1	1	7.8	73.4	12.3	2	<-1	1	46.9	1	2	2	2	1	2	Mild Asthma	At risk of acute malnutrition	Mild iron deficiency Aneamia			2	2	2
94	C	2020-07-30	4	23	1	2	2	2	2	2	2	0	9.49	80	13.7	1	<-1	1	48.1	1	2	2	2	1	1	At risk of malnutrition	-				2	2	2
95	B	2020-03-03	2	11	1	1	1	2	2	2	1	1	5.4	68.3	9.4	3	<-4	3	44.4	2	1	2	2	1	1	Severe acute malnutrition	Rickets				4	2	2
95	B	2020-04-08	3	12	1	1	1	2	2	2	1	1	6.69	71.3	11.7	2	<-2	2	45.7	1	2	2	2	1	1	Moderate acute malnutrition	-				3	2	2
95	B	2020-05-19	4	14	1	1	2	2	2	2	2	0	7.495	74	11.8	2	<-2	2	46.6	1	2	2	2	1	1	-	Moderate acute malnutrition				3	2	2
96	C	2020-03-06	2	10	2	1	1	2	2	2	1	1	6.4	68.4	11.7	2	<-2	2	46.2	1	2	1	2	1	1	Rickets	Moderate acute malnutrition				3	2	2
97	C	2020-03-05	2	10	1	1	1	1	1	1	1	4	6.9	72.5	11.3	3	<-3	3	44.5	1	2	2	2	1	1	Adenoid hypertrophy	Severe acute malnutrition	Acute diarrhoeal disease			4	2	2
97	C	2020-04-17	3	12	1	1	2	2	2	2	2	0	6.855	72.5	11.8	2	<-3	3	44.8	2	2	2	2	1	1	Resolving adenoid hypertrophy	Severe acute malnutrition				4	2	2
97	C	2020-05-22	4	13	1	1	2	2	2	2	2	0	7.64	74.4	12.8	1	<-2	2	44.9	2	2	2	2	2	1	Rickets	Moderate acute malnutrition				3	2	2
99	A	2020-03-18	2	11	1	1	2	1	1	1	1	3	6.6	66.4	11.6	2	<-1	1	44.9	2	2	2	2	1	1	Rickets	At risk of acute malnutrition				2	2	2
100	A	2020-03-12	2	22	1	1	1	2	2	1	1	2	7.6	76	11	3	<-2	2	44.7	2	2	2	2	1	1	Moderate acute malnutrition	Rickets				3	2	2
100	A	2020-04-17	3	24	1	1	1	2	2	1	1	2	6.94	78.9	11.6	2	-4	3	44.7	1	2	2	2	2	1	No pneumonia	Severe acute malnutrition				4	2	2
100	A	2020-06-02	4	25	1	2	2	2	2	2	2	0	7.14	79.5	11.8	2	-4	3	44.5	2	2	2	2	1	1	Severe acute malnutrition	Adenoid hypertrophy				4	2	2
101	A	2020-03-30	2	7	1	1	1	2	2	2	1	1	4.335	61	10.5	3	-4	3	40.5	1	1	2	1	2	1	Non- severe pneumonia	Rickets	Severe acute malnutrition			4	2	2
101	A	2020-04-21	3	7	1	1	2	2	2	2	2	0	4.785	62.5	11.4	3	-4	3	41.3	2	1	2	2	1	1	Rickets	Severe acute malnutrition				4	2	2
101	A	2020-06-02	4	9	1	1	1	2	2	2	1	1	3.97	63.6	9.4	3	<-4	3	41.3	1	1	2	1	1	1	Rickets	Severe acute malnutrition				4	2	2
102	A	2020-03-19	2	10	1	2	1	1	2	2	1	2	7.36	68.2	11.8	2	-1	1	45.2	2	2	2	2	2	1	At risk of acute malnutrition	-				2	2	2
102	A	2020-04-23	3	12	1	1	1	2	2	1	1	2	7.895	71.1	12	2	-1	1	45.7	2	2	2	2	1	1	-	at risk of acute malnutrition				2	2	2
102	A	2020-06-04	4	13	1	2	2	2	2	1	1	1	8.025	73.3	12.4	2	<-1	1	46.8	2	2	2	2	1	1	At risk of acute malnutrition	-				2	2	2
103	C	2020-03-19	2	13	1	2	1	2	2	2	1	1	7.39	71	12.2	2	<-1	1	45	1	2	2	2	2	1	No pneumonia	At risk of acute malnutrition				2	2	2
103	C	2020-04-23	3	14	1	1	2	2	1	1	1	2	7.2	72	12.1	2	-2	1	45.2	1	2	2	2	1	1	Resolved acute diarrheal disease	Moderate acute malnutrition				3	2	2
103	C	2020-06-04	4	15	2	2	1	2	2	1	1	2	8.12	73.4	13.6	1	Normal	1	45.3	2	2	2	2	1	1	Normal nutrition status	-				1	2	2
105	B	2020-03-26	2	14	2	1	1	1	2	2	1	2	6.425	70.4	11	3	<-3	3	46.8	1	2	1	1	2	1	Rickets	Severe acute malnutrition				4	2	2
105	B	2020-04-30	3	15	2	1	2	2	2	2	2	0	7.525	71	12	2	<-2	2	47.3	1	2	1	2	1	1	Rickets	Moderate acute malnutrition				3	2	2
105	B	2020-06-11	4	16	2	2	2	2	2	2	2	0	8.775	72	13.2	1	Normal	1	48.1	1	2	2	2	1	1	Normal nutrition status	-				1	2	2
107	C	2020-04-09	2	11	1	1	2	1	2	2	1	1	5.705	66.7	11.3	3	-4	3	44.3	2	2	2	2	1	1	Severe acute malnutrition	-				4	2	2
107	C	2020-05-14	3	12	1	1	2	2	2	2	2	0	6.0305	67.2	12.4	2	<-2	2	44.5	1	2	2	2	1	1	-	Moderate acute malnutrition				3	2	2
107	C	2020-06-25	4	14	1	2	2	2	2	2	2	0	7.06	70.1	12.6	1	<-1	1	45	2	2	2	2	1	1	At risk of malnutrition	_				2	2	2
108	B	2020-04-14	2	17	1	1	2	1	1	2	1	2	7.94	77.3	12.2	2	<-3	3	47.3	1	2	2	2	1	1	Iron deficiency anemia	Severe acute malnutrition				4	3	3
108	B	2020-05-18	3	18	1	1	2	2	2	2	2	0	8.93	78.2	13.4	1	-1	1	47.6	1	2	2	2	1	1	Mild iron deficiency Aneamia	At risk of malnutrition				2	3	3
108	B	2020-06-29	4	20	1	2	2	2	2	2	2	0	9.2	79.3	13.7	1	-1	1	48	1	2	2	2	1	1	Mild iron deficiency anaemia	At risk of malnutrition				2	3	3
109	B	2020-06-15	2	9	1	1	2	2	2	2	2	0	4.925	64	10.1	3	<-3	3	43.3	2	1	2	1	1	1	Severe acute malnutrition	Rickets				4	2	2
109	B	2020-07-20	3	10	1	1	2	2	2	2	2	0	5.6	65.7	11.8	2	-3	3	43.5	2	2	2	2	1	1	Rickets	Moderate acute malnutrition				3	2	2
109	B	2020-08-31	4	12	1	1	1	2	1	2	1	2	5.706	67.3	11.3	3	<-3	3	44.3	2	2	2	2	1	1	Severe acute malnutrition	-				4	2	2
110	B	2020-06-24	3	10	2	2	2	2	2	2	2	0	7.17	68.3	12	2	-1	1	45.2	2	2	2	2	1	1	At risk of acute malnutrition	-				2	2	3
110	B	2020-09-03	4	11	2	2	2	2	1	2	1	1	7.67	69	12.7	1	Normal	1	45.5	2	2	2	2	1	1	Normal nutrition status	-				1	2	3
110	B	2020-06-19	2	8	1	1	2	2	2	2	2	0	6.1	67	11.7	2	<-2	2	44.5	2	2	2	2	1	1	Moderate acute malnutrition	-				3	2	3
111	A	2020-06-18	2	6	1	1	2	2	1	2	1	1	4.725	62.1	10.9	3	<-3	3	41.9	2	2	2	2	1	1	Severe acute malnutrition	-				4	2	3
111	A	2020-07-23	3	7	1	1	1	2	2	2	1	1	5.34	63	10.7	2	<-2	2	43	1	2	2	2	1	1	Non severe pneumonia	Moderate acute malnutrition				3	2	2
111	A	2020-09-03	4	8	1	1	2	2	2	2	2	0	6.19	65.7	11.9	2	-2	1	43.2	2	2	2	2	1	1	Moderate acute malnutrition	-				3	2	3
112	C	2020-06-24	2	10	1	2	2	2	2	2	2	0	6.3	69.5	11.9	2	-3	2	44.2	1	2	2	2	1	1	Moderate acute malnutrition	-				3	4	3
112	C	2020-08-06	3	12	1	1	2	1	2	2	1	1	6.4	70.6	11.5	2	<-3	3	44.7	1	2	2	2	1	1	Severe acute malnutrition	-				4	4	3
112	C	2020-09-10	4	13	1	1	2	2	2	2	2	0	6.835	72.2	11.6	2	<-2	2	45.6	1	2	2	2	1	1	Moderate acute malnutrition	-				3	4	3
113	A	2020-06-30	2	9	1	2	2	2	2	2	2	0	7.41	74.2	11.7	2	<-2	2	45.2	2	2	2	2	1	1	Moderate acute malnutrition	-				3	2	3
113	A	2020-08-05	3	10	1	2	2	2	2	2	2	0	7.62	76.3	12	2	<-2	2	45.8	1	2	2	2	1	1	Rickets	Moderate acute malnutrition				3	2	3
113	A	2020-09-16	4	11	1	2	1	2	2	2	1	1	7.765	78	12.1	2	<-2	2	46.9	1	2	2	2	1	1	Rickets	Moderate acute malnutrition				3	2	3
114	A	2020-07-02	2	14	1	2	2	2	2	2	2	0	5.99	67.2	11.3	3	<-3	3	42.6	1	2	2	2	1	1	Rickets	Severe acute malnutrition				4	2	3
114	A	2020-08-04	3	15	1	1	2	2	2	2	2	0	6.9	68.4	12.4	2	<-1	1	43.1	1	2	2	2	1	1	Rickets	At risk of acute malnutrition				2	2	3
114	A	2020-09-22	4	20	1	2	1	2	2	2	1	1	7.2	70	13.7	1	<-1	1	44.3	2	2	2	2	1	1	At risk of malnutrition	-				2	2	3
115	C	2020-07-03	2	8	1	2	1	1	1	2	1	4	6.7	65.2	11.7	2	<-2	2	43.5	1	2	2	2	1	1	At risk of acute malnutrition	-				1	2	2
115	C	2020-08-07	3	9	1	2	2	2	2	1	1	1	7.01	68.5	11.8	2	<-1	1	44	1	2	2	2	1	1	At risk of acute malnutrition	-				2	2	2
115	C	2020-09-18	4	11	1	2	1	1	1	2	1	3	7.26	70.1	12.7	1	<-1	1	44.6	2	2	2	2	1	1	At risk of malnutrition	-				2	2	2
116	B	2020-07-07	2	32	2	2	2	2	2	2	2	0	8.3	79.1	11.4	3	-2	1	47.3	1	2	2	2	1	1	Moderate acute malnutrition	_				3	2	2
116	B	2020-08-11	3	33	2	2	2	2	1	2	1	1	10.075	76.6	12.8	1	Normal	1	47.3	1	2	2	2	1	1	Sickle cell disease	Normal				1	2	3
116	B	2020-09-22	4	36	2	2	2	2	2	2	2	0	10.405	78.2	13.9	1	Normal	1	48.4	1	2	2	2	1	1	Sickle cell disease	Normal nutrition status				1	2	3
117	B	2020-10-08	4	21	2	2	1	2	1	2	1	2	9.37	74.9	13.5	1	Normal	1	46.8	2	2	2	2	1	1	_	Normal nutrition status				1	2	2
118	C	2020-07-15	2	35	1	2	1	2	2	2	1	1	7.1	79.8	11.5	2	<-4	3	45.9	1	2	2	2	1	1	Chronic otitis media	Severe acute malnutrition				4	2	3
118	C	2020-11-12	4	39	1	2	1	1	2	2	1	2	7.4	81	11.2	3	<-4	3	46	2	2	2	2	1	1	Otitis media	Severe acute malnutrition				4	2	3
119	A	2020-07-20	2	6	1	1	2	2	2	2	2	0	6.495	65.7	11.8	2	-2	1	44	2	2	2	2	1	1	Atopic eczema	Moderate acute malnutrition				3	2	3
119	A	2020-08-25	3	8	1	1	2	2	2	2	2	0	7.43	67.7	12.3	2	Normal	1	45	2	2	2	2	1	1	Actopic eczema	Normal				1	2	3
119	A	2020-10-08	4	9	1	2	2	1	2	2	1	1	7.485	68.7	12.5	1	<-1	1	45.8	1	2	2	2	1	1	Resolved atopic eczema	Normal				1	2	2
120	C	2020-07-20	2	12	1	1	1	2	2	2	1	1	7.445	73.1	11.9	2	<-2	2	45.2	1	2	1	2	1	1	Rickets	Moderate acute malnutrition				3	4	2
120	C	2020-08-25	3	13	1	1	1	2	2	2	1	1	8.27	75.1	13.6	1	<-1	1	46	2	2	1	2	1	1	Rickets	At risk of malnutrition				2	4	2
120	C	2020-10-08	4	14	1	2	1	2	2	2	1	1	8.495	76	13.7	1	<-1	1	46.5	1	2	2	2	1	1	At risk of malnutrition	_				2	4	2
121	C	2020-08-07	2	15	2	1	2	2	2	2	2	0	5.44	71.5	9.5	3	<-4	3	42	1	1	2	1	1	1	Severe acute malnutrition	Rickets	Iron deficiency anemia			4	2	2
121	C	2020-09-10	3	16	2	1	1	2	2	2	1	1	5.445	71.5	9.2	3	<-4	3	42	1	2	2	2	1	1	Severe acute malnutrition	-				4	2	3
122	A	2020-08-11	2	7	1	1	2	2	2	2	2	0	5.23	58.3	11.6	2	-1	1	42	1	2	2	2	1	1	At risk acute malnutrition	-				2	4	3
122	A	2020-09-22	3	8	1	1	2	2	2	2	2	0	5.4	61	11.8	2	<-1	1	43.1	1	2	2	2	1	1	at risk acute malnutrition	-				2	4	3
122	A	2020-11-03	4	9	1	2	2	2	2	2	2	0	5.98	64	12.2	2	<-1	1	44.1	1	2	2	2	1	1	At risk of acute malnutrition	-				2	4	3
123	B	2020-09-22	3	19	2	1	2	2	2	2	2	0	6.46	71	11.5	2	<-3	3	45.2	1	2	2	2	1	1	-	Severe acute malnutrition				4	2	3
123	B	2020-11-03	4	21	2	1	2	2	2	2	2	0	7.3	72.2	12.1	2	<-1	1	46	1	2	2	2	1	1	At risk acute malnutrition	-				2	2	3
123	B	2020-08-11	2	18	1	1	1	1	2	2	1	2	6.735	71.1	11.8	2	<-2	1	45.5	1	2	2	2	2	1	Moderate acute malnutrition	-				3	2	3
124	A	2020-08-17	2	15	1	1	2	1	2	2	1	1	3	70.6	12.2	2	<-2	1	45.3	1	2	2	2	2	1	Moderate acute Malnutrition	-				3	2	2
124	A	2020-09-23	3	16	1	2	2	2	2	2	2	0	7.4	73.2	12.7	1	<-2	1	45.3	2	2	2	2	1	1	Moderate acute malnutrition	-				3	2	2
124	A	2020-11-16	4	18	1	2	2	2	2	2	2	0	7.3	74.3	12.2	2	-3	2	46.5	1	2	2	2	1	1	Moderate acute malnutrition	-				3	2	2
125	C	2020-09-01	2	25	1	1	2	2	1	2	1	1	7.51	73.6	10.4	3	-2	1	45.3	1	2	2	2	1	1	Pulmonary Tuberculosis	Iron deficiency Aneamia	Moderate acute malnutrition			3	2	1
125	C	2020-11-04	3	27	1	2	1	2	2	2	1	1	8.705	76	12	2	-1	1	46	1	2	2	2	1	1	Pulmonary Tuberculosis	Iron deficiency Anaeamia	At risk of acute malnutrition			2	2	1
125	C	2020-11-20	4	27	1	2	1	1	2	2	1	2	8.805	76.7	12.4	2	>-1	1	46.9	1	2	2	2	1	1	Pulmonary tuberculosis	Normal				1	2	1
126	B	2020-09-11	2	7	1	1	1	1	2	1	1	3	4.83	60.5	11	3	<-2	2	42.7	2	2	2	2	1	1	Pulmonary Tuberculosis	Moderate acute malnutrition				3	2	1
126	B	2020-10-16	3	8	1	1	1	1	2	1	1	3	5.33	62.9	10.5	3	<-2	2	44.2	2	2	2	2	1	1	Pulmonary Tuberculosis	Resolved severe pneumonia	Moderate acute malnutrition			3	2	1
127	A	2020-09-17	2	6	2	1	1	1	2	2	1	2	4.005	57.8	8.9	3	<-3	3	39.5	2	2	2	2	2	1	Rickets	Severe acute malnutrition				4	3	2
127	A	2020-12-04	4	9	2	1	2	2	2	2	2	0	4.9	60	11	3	<-3	3	43	2	2	2	2	1	1	Rickets	Severe acute malnutrition				4	2	2
128	B	2020-09-21	2	13	2	1	1	2	1	2	1	2	6.89	71.1	12.6	1	<-2	2	42.3	2	2	2	2	1	1	Rickets	Moderate acute malnutrition				3	2	2
128	B	2020-10-26	3	14	2	2	1	1	2	1	1	3	7.1	71.3	12.2	2	<-2	2	42.7	2	2	2	2	2	1	Rickets	Moderate acute malnutrition				3	2	2
128	B	2020-12-07	4	16	2	2	2	1	1	1	1	3	7.085	72	12	2	<-2	2	43.1	2	2	2	2	1	1	Resolved acute diarrheal disease	Moderate acute malnutrition				3	2	2
129	A	2020-09-21	2	8	1	1	2	2	2	2	2	0	5.93	66.1	11.7	2	<-2	2	44	1	2	2	2	1	1	Moderate acute malnutrition	-				3	2	3
129	A	2020-10-26	3	9	1	1	2	2	2	2	2	0	6.42	68	12.1	2	<-2	2	45.5	1	2	2	2	1	1	Moderate acute malnutrition	-				3	2	3
129	A	2020-12-07	4	10	1	2	2	2	2	2	2	0	6.94	68.2	12.6	1	<-1	1	45.9	2	2	2	2	1	1	At risk of malnutrition	-				2	2	2
130	C	2020-09-21	2	9	1	1	2	2	1	1	1	2	6.71	68.6	11.6	2	-2	1	44.6	1	2	2	2	1	1	Moderate acute malnutrition	-				3	2	3
130	C	2020-10-26	3	10	1	2	2	2	2	2	2	0	7.23	71	12.2	2	<-1	1	45.2	1	2	2	2	1	1	At risk of acute malnutrition	-				2	2	3
130	C	2020-12-07	4	10	1	2	2	2	1	2	1	1	7.395	70.5	12.5	1	<-1	1	46.5	2	2	2	2	1	1	At risk of malnutrition	-				2	2	3
131	A	2020-10-21	2	12	1	1	2	2	2	1	1	1	6.15	70	11.3	3	<-3	3	44	1	2	2	1	2	1	Rickets,	Iron deficiency anaemia	Severe acute malnutrition			3	2	3
131	A	2020-11-30	3	12	1	1	1	2	2	2	1	1	6.6	71.5	11.4	3	<-3	3	44.3	2	2	2	2	2	1	Rickets	Severe acute malnutrition				3	2	3
131	A	2021-02-02	4	15	1	2	1	2	2	2	1	1	6.345	71.6	11.2	3	<-3	3	44.6	1	2	2	2	2	1	Rickets	Severe acute malnutrition				3	2	3
132	C	2020-10-21	2	13	1	1	2	2	2	2	2	0	8	68.3	13.4	1	Normal	1	46.2	1	2	2	2	1	1	Iron deficiency anaemia	ormal				1	2	2
132	C	2020-12-01	3	14	1	2	1	2	1	2	1	2	8.8	71.3	14	1	Normal	1	46.6	1	2	2	2	1	1	Mild iron deficiency anaemia	Normal nutrition status				1	2	2
132	C	2021-01-11	4	15	1	2	2	2	1	2	1	1	9.65	71.8	15.3	1	Normal	1	47.3	2	2	2	2	1	1	Normal nutrition status	-				1	2	2
133	B	2020-10-22	2	10	1	1	1	2	2	2	1	1	5.2	69	10.6	3	<-4	3	42.8	1	2	2	1	1	1	Rickets	Iron deficiency Anaemia	Severe acute malnutrition			4	2	2
133	B	2020-12-01	3	11	1	1	1	1	1	2	1	3	5.12	70.5	10.2	3	<-4	3	42	1	2	2	2	2	1	Rickets	Severe acute malnutrition				4	2	2
133	B	2021-01-07	4	13	1	1	1	2	2	2	1	1	5.07	70.8	9.9	3	<-4	3	43.1	1	2	2	2	2	1	Rickets	Iron deficiency Aneamia	Severe acute malnutrition			4	2	2
137	B	2020-10-30	2	6	1	2	1	2	2	1	1	2	4.8	63.5	10.1	3	<-4	3	43.2	1	2	2	2	2	1	Non- severe pneumonia	Rickets	Mild iron deficiency Anemia	Severe acute malnutrition		4	2	3
137	B	2020-12-04	3	7	1	1	2	2	2	2	2	0	5.22	64.5	9.9	3	<-3	3	43.7	1	2	2	2	1	1	Rickets	Mild iron deficiency Aneamia	Severe acute malnutrition			4	2	3
137	B	2021-01-15	4	9	1	1	1	2	2	2	1	1	5.2	66.1	10.9	3	<-4	3	44	1	2	2	2	2	1	Rickets	Mild Iron deficiency Aneamia	Severe acute malnutrition			4	2	3
138	C	2020-11-02	2	6	1	1	2	2	2	2	2	0	5.16	61	11.2	3	-2	1	41.9	1	2	2	2	1	1	Moderate acute malnutrition	-				3	2	3
138	C	2020-12-07	3	7	1	2	2	1	1	2	1	2	5.9	62.8	11.9	2	<-1	1	42.7	2	2	2	2	1	1	At risk of acute malnutrition	-				2	2	3
138	C	2021-01-18	4	9	1	2	2	1	1	1	1	3	5.69	64.8	11.6	2	<-2	2	43.2	1	2	2	2	1	1	Resolved acute diarrheal disease	Moderate acute malnutrition				3	2	3
139	A	2020-11-03	2	24	1	1	2	2	2	2	2	0	7.3	80.1	10.3	3	<-3	3	47	1	2	2	2	1	1	Moderate iron deficiency Aneamia	Severe acute malnutrition				4	2	2
139	A	2020-12-08	3	26	1	1	1	1	1	1	1	4	7.5	81.5	11.4	3	<-3	3	47.5	1	2	2	2	2	1	Pulmonary Tuberculosis	Severe acute malnutrition	Iron deficiency Aneamia			4	2	1
139	A	2021-01-18	4	27	1	1	2	1	2	1	1	2	7.4	82.3	11.4	3	<-4	3	47	1	2	2	2	2	1	Tuberculosis	Iron deficiency Aneamia	Severe acute malnutrition			4	2	1
140	B	2020-11-17	2	24	1	1	1	2	2	2	1	1	8.675	72.6	12	2	>-1	1	46.2	1	2	2	2	1	1	Iron deficiency Aneamia	Normal				1	1	2
140	B	2020-12-22	3	25	1	2	2	2	2	2	2	0	8.985	74.8	13.1	1	>-1	1	47.1	1	2	2	2	1	1	Anemia	Normal				1	1	2
140	B	2021-02-02	4	26	1	2	1	1	2	1	1	3	9.12	76.8	12.6	1	-1	1	48.3	1	2	2	2	1	1	-	At risk of malnutrition				2	1	2
141	A	2019-11-25	2	9	1	1	1	2	2	2	1	1	4.7	62.8	10	3	-4	3	42.5	1	2	2	2	2	1	Rickets	Severe acute malnutrition				4	2	3
141	A	2021-01-04	3	9	1	1	2	2	2	2	2	0	5.2	64	10.7	3	<-3	3	43.4	1	2	2	2	1	1	Rickets	Severe acute malnutrition				4	2	3
141	A	2021-02-15	4	12	1	1	1	1	1	1	1	4	5.4	64.9	11.4	3	<-3	3	44.1	1	2	2	2	1	1	Rickets	Severe acute malnutrition				4	2	3
142	C	2020-11-30	2	18	1	1	2	2	2	2	2	0	6.9	74.9	11.4	3	<-3	3	47.2	1	2	2	2	1	1	Iron deficiency Anemia	Severe acute malnutrition				4	2	2
142	C	2021-02-12	4	19	1	1	2	2	2	2	2	0	7.56	77	11.6	2	<-3	3	47.6	1	2	2	2	1	1	Severe acute malnutrition	-				4	2	2
143	B	2021-01-04	2	19	2	1	1	2	2	2	1	1	4.4	87	8.3	3	<-4	3	43.5	1	2	2	2	1	1	Severe acute malnutrition	-				4	4	3
144	C	2021-01-27	2	6	1	1	1	1	2	1	1	3	5.3	68	11.1	3	<-4	3	42.3	1	2	2	2	1	1	Non severe pneumonia	Rickets	Severe acute malnutrition			4	2	3
145	C	2021-02-08	2	14	1	1	1	2	1	1	1	3	7.3	74.5	12	2	<-2	2	46.2	1	2	2	2	1	1	Moderate acute malnutrition	-				3	2	3
145	C	2021-03-15	3	15	1	2	1	1	2	2	1	2	7.39	75	12.7	1	<-2	2	46.6	2	2	2	2	1	1	Rickets	Moderate acute malnutrition				3	2	3
145	C	2021-04-26	4	16	1	2	1	2	2	2	1	1	7.9	76.4	13.9	1	<-1	1	47	2	2	2	2	1	1	At risk of malnutrition	-				2	2	3
146	B	2021-02-11	2	11	1	1	1	2	2	2	1	1	6.04	65.8	11.3	3	<-2	2	45.3	1	2	2	2	1	1	Moderate acute malnutrition	-				3	4	3
146	B	2021-03-18	3	12	1	1	1	2	2	2	1	1	6.2	67.4	11.1	3	<-2	2	45.8	1	2	2	2	1	1	Moderate acute malnutrition	-				3	4	3
146	B	2021-04-30	4	14	1	1	2	2	2	2	2	0	6.336	68.2	11.2	3	-3	2	46.3	1	2	2	2	1	1	Moderate acute Malnutrition	-				3	4	3
147	B	2021-02-15	2	20	1	1	2	2	2	2	2	0	6.9	76.8	11.9	2	<-4	3	46.9	1	2	2	2	1	1	Severe acute malnutrition	-				4	2	3
147	B	2021-03-23	3	19	1	1	1	2	2	2	1	1	7.1	77.2	11.7	2	<-4	3	46.5	1	2	2	2	1	1	Severe acute malnutrition	-				4	2	3
147	B	2021-05-03	4	21	1	1	2	2	2	2	2	0	7.9	79	11.8	2	<-3	3	47.1	1	2	2	2	1	1	Severe acute malnutrition	-				4	2	3
148	A	2021-02-22	2	6	1	1	2	1	2	1	1	2	6.19	69.9	11.4	3	<-3	3	45.3	1	2	2	2	1	1	Rickets	Severe acute malnutrition				4	2	3
148	A	2021-04-01	3	8	1	1	1	1	1	1	1	4	6.045	70.3	10.7	3	<-4	3	45.4	1	2	2	2	1	1	Resolved severe pneumonia	Resolved acute diarrheal disease	Rickets	Iron deficiency Aneamia	Severe acute malnutrition	4	2	2
148	A	2021-05-21	4	10	1	1	1	1	1	1	1	4	5.67	71	10	3	<-4	3	45.8	1	2	2	2	1	1	Resolved severe pneumonia	Resolved Meningitis	Rickets	Iron deficiency Aneamia	Severe acute malnutrition	4	2	2
150	A	2021-03-01	2	20	2	1	1	2	2	2	1	1	7.9	80	12.1	2	<-2	2	46.8	1	2	2	2	1	1	Moderate acute malnutrition	-				3	2	3
150	A	2021-04-06	3	21	2	2	1	1	2	1	1	3	9.49	82.2	13.4	1	<-1	1	46.6	2	2	2	2	1	1	Non severe pneumonia	At risk of malnutrition				2	2	3
150	A	2021-05-17	4	23	2	2	2	2	2	2	2	0	9.075	83	12.3	2	<-2	2	47.1	1	2	2	2	1	1	Moderate acute malnutrition	-				3	2	3
151	C	2021-03-01	2	14	1	1	1	2	2	2	1	1	6.725	74	11.7	2	<-3	3	43.2	1	2	2	2	1	1	Severe acute malnutrition	-				4	2	3
151	C	2021-04-06	3	15	1	2	2	2	1	1	1	2	7.37	74.2	12.8	1	<-2	2	43.5	1	2	2	2	1	1	Resolved acute diarrhoea disease	Moderate acute malnutrition				3	2	2
152	C	2021-03-01	2	16	2	1	1	2	2	1	1	2	5.165	71	9.6	3	<-4	3	42	1	2	2	2	1	1	Severe acute malnutrition	-				4	2	2
152	C	2021-04-06	3	17	2	1	1	1	1	1	1	4	5.2	71	9.9	3	<-4	3	40.4	1	2	2	2	1	1	Resolved acute diarrhoea disease	Severe acute malnutrition				4	2	3
152	C	2021-05-24	4	19	2	1	1	2	2	1	1	2	5.89	71.3	10.4	3	<-4	3	42.5	2	2	2	2	1	1	Severe acute malnutrition	-				4	2	3
153	A	2021-03-02	2	12	2	1	1	1	2	1	1	3	6.295	66.3	11.8	2	<-1	1	43.1	1	2	2	2	1	1	At risk of acute malnutrition	-				2	4	2
153	A	2021-04-06	3	22	2	2	1	2	2	2	1	1	7.745	69.2	13.3	1	Normal	1	44.2	2	2	2	2	1	1	Normal nutrition status	-				1	4	2
153	A	2021-05-18	4	23	2	2	1	2	1	2	1	2	8.63	71.3	14.8	1	Normal	1	45	1	2	2	2	1	1	Normal nutrition status	-				1	4	2
154	C	2021-03-04	2	17	2	1	2	2	2	1	1	1	6.42	75	10.5	3	<-4	3	44.9	1	2	2	2	2	1	Severe acute Malnutrition	-				4	2	2
154	C	2021-04-12	3	18	2	2	2	2	2	2	2	0	6.76	75.1	11	3	<-3	3	45	2	2	2	2	1	1	Severe acute malnutrition	-				4	2	2
154	C	2021-05-28	4	19	2	2	2	2	2	2	2	0	7.48	75.4	12.2	2	<-2	2	46.1	1	2	2	2	1	1	Moderate acute malnutrition	-				3	2	2
155	B	2021-03-04	2	8	1	1	2	1	2	2	1	1	5.85	67.5	11.4	3	-3	2	43.5	1	2	2	2	1	1	Rickets	Severe acute malnutrition				4	2	3
156	B	2021-04-15	3	50	2	2	2	2	2	2	2	0	9.2	86.3	11.6	2	-3	2	48.6	1	2	2	2	1	1	Acute on chronic pancreatitis	Severe acute malnutrition				4	2	3
156	B	2021-05-25	4	51	2	2	2	2	2	2	2	0	8.695	86.6	11.6	2	<-4	3	48.6	1	2	2	2	1	1	Acute on chronic pancreatitis ( on follow up for surgery in Kenyatta National Hospital)	Severe acute malnutrition				4	2	2
157	A	2021-03-09	2	11	1	1	2	1	1	1	1	3	6.505	72	11.4	3	<-3	3	45.1	1	2	2	2	1	1	Severe acute malnutrition	-				4	2	3
157	A	2021-04-13	3	13	1	1	2	2	2	2	2	0	7.025	72.3	11.5	2	<-2	2	45.3	2	2	2	2	1	1	?? Adenoid hypertrophy	Moderate acute malnutrition				3	2	3
157	A	2021-05-25	4	14	1	2	1	1	1	2	1	3	7.5	73	12	2	<-2	2	45.6	2	2	2	2	2	1	Moderate acute malnutrition	-				3	2	3
158	C	2021-03-09	2	14	1	1	1	2	2	2	1	1	6.88	69	12	2	<-2	2	43.3	2	2	2	2	1	1	Moderate acute malnutrition	-				3	2	2
158	C	2021-04-13	3	14	1	1	2	2	2	1	1	1	7.05	70.2	12.8	1	<-2	2	44.3	2	2	2	2	1	1	Rickets	Moderate acute malnutrition				3	2	2
158	C	2021-05-25	4	15	1	2	1	2	2	1	1	2	7.4	71	12.6	1	-2	1	45.2	1	2	2	1	1	1	Rickets	At risk of malnutrition				2	2	2
159	C	2021-03-12	2	16	1	1	1	2	2	2	1	1	6.79	75.9	11.5	2	<-3	3	44.5	1	2	2	2	2	1	Rickets	Severe acute malnutrition				4	2	3
160	A	2021-03-12	2	12	1	1	1	1	2	2	1	2	7.4	73.2	11.9	2	-2	1	45.2	1	2	2	2	1	1	Moderate acute malnutrition	-				3	2	2
160	A	2021-04-16	3	13	1	2	1	1	2	2	1	2	7.85	75.1	12.4	2	<-1	1	45.4	1	2	2	2	1	1	No pneumonia	At risk of acute malnutrition				2	2	2
160	A	2021-05-28	4	15	1	2	2	1	2	2	1	1	8.13	76.3	12.8	1	<-1	1	45.7	1	2	2	2	1	1	Resolved acute diarrheal disease	At risk of malnutrition				2	2	2
161	B	2021-03-12	2	17	1	1	2	2	2	2	2	0	7.04	74.5	11.8	2	<-3	3	45.8	1	2	2	2	1	1	Severe acute malnutrition	-				4	2	2
161	B	2021-04-16	3	18	1	1	1	1	2	1	1	3	7.46	75.3	12.8	1	-2	1	47.1	2	2	2	2	1	1	At risk of acute malnutrition	-				2	2	2
161	B	2021-05-28	4	19	2	1	2	2	2	2	2	0	7.095	75.4	12	2	-3	2	47.4	2	2	2	2	1	1	Moderate acute malnutrition	-				3	2	2
162	B	2021-03-16	2	13	1	1	2	2	2	1	1	1	5.05	67.3	9.8	3	<-4	3	43.2	1	2	2	2	1	1	Rickets	Severe acute malnutrition				4	2	2
162	B	2021-04-20	3	15	1	1	1	1	1	2	1	3	6	68	10.6	3	<-3	3	44.6	1	2	2	2	2	2	Pneumonia	Severe acute Malnutrition				4	2	2
162	B	2021-06-02	4	16	1	1	1	2	2	2	1	1	5.66	68.8	10.5	3	<-4	3	44.6	1	2	2	2	2	1	Rickets	Iron deficiency Aneamia	Severe acute Malnutrition			4	2	2
163	C	2021-03-16	2	7	1	1	1	2	2	2	1	1	5.775	68	10.9	3	<-3	3	43.5	1	2	2	2	1	1	Rickets	Severe acute malnutrition				4	2	2
163	C	2021-04-20	3	10	1	1	2	2	2	2	2	0	6.79	70	11.5	2	<-2	2	44.6	1	2	2	2	1	1	Rickets	Moderate acute malnutrition				3	2	2
163	C	2021-06-02	4	11	1	2	1	2	2	1	1	2	7.435	72.5	12.1	2	-2	1	45.3	1	2	2	2	1	1	Rickets	Moderate acute malnutrition				3	2	2
164	B	2021-03-17	2	11	1	1	2	2	2	2	2	0	6.2	70	12	2	<-3	3	43.1	1	2	2	2	1	1	Severe acute malnutrition	-				4	2	2
164	B	2021-04-22	3	12	2	1	2	2	2	2	2	0	6.81	70.6	12	2	<-2	2	43.5	1	2	2	2	1	1	Moderate acute malnutrition	-				3	2	2
164	B	2021-06-02	4	13	2	2	2	2	1	2	1	1	7.93	70.6	13.7	1	>-1	1	44.5	2	2	2	2	1	1	Resolved acute diaarheal disease	Normal nutrition status				1	2	2
165	A	2021-03-17	2	9	1	1	1	2	2	2	1	1	5.07	63.1	10	3	<-3	3	42.7	1	2	1	2	1	1	Rickets	Severe acute malnutrition				4	2	3
165	A	2021-04-21	3	11	1	1	2	2	2	2	2	0	5.7	63	11	3	<-1	1	43.2	2	2	1	2	1	1	Rickets	At risk of acute malnutrition				2	2	3
165	A	2021-06-08	4	12	1	2	2	2	1	2	1	1	6.57	64.9	11.9	2	-1	1	43.9	2	2	1	2	1	1	Rickets	At risk of acute malnutrition				2	2	3
167	A	2021-03-19	2	15	2	1	1	1	2	2	1	2	7.02	73.5	11.1	3	<-3	3	44.6	1	2	2	2	1	1	Severe acute malnutrition	-				4	2	2
167	A	2021-04-29	3	16	2	1	2	1	2	2	1	1	8	76.6	12.5	3	<-2	2	45.4	1	2	2	2	1	1	Moderate acute malnutrition	-				3	2	2
167	A	2021-06-04	4	17	2	2	1	1	2	1	1	3	7.8	77.2	11.9	2	-3	2	45.6	1	2	2	2	1	1	No pneumonia	Moderate acute malnutrition				3	2	2
168	B	2021-03-22	2	10	1	1	2	2	2	2	2	0	6.615	72.1	11.6	2	-3	2	42.3	1	2	2	2	1	1	Moderate acute malnutrition	-				3	2	2
169	A	2021-03-23	2	20	1	1	1	1	2	1	1	3	8.7	85.7	12	2	<-3	3	48.8	1	2	2	2	2	1	Rickets	Severe acute malnutrition				4	2	3
169	A	2021-04-27	3	22	1	1	1	2	2	1	1	2	9.005	86.5	12.5	1	<-3	3	48.8	1	2	2	2	1	1	Rickets	Severe acute malnutrition				4	2	3
169	A	2021-06-08	4	23	1	1	1	1	2	2	1	2	9.5	88	11.8	2	<-3	3	45.2	2	2	2	2	2	1	Rickets	Severe acute malnutrition				4	2	3
170	B	2021-03-25	2	12	1	1	2	2	2	2	2	0	6.49	70.5	11.6	2	<-3	3	43.5	1	2	2	2	1	1	Severe acute malnutrition	-				4	2	3
170	B	2021-04-29	3	13	1	1	2	2	2	2	2	0	7.57	72.1	12.5	1	<-1	1	44.3	2	2	2	2	1	1	At risk of malnutrition	-				2	2	3
170	B	2021-06-10	4	14	1	2	1	1	1	1	1	4	7.685	74.3	12.7	1	<-1	1	44.6	2	2	2	2	1	1	Resolved acute diarrheal disease	At risk of malnutrition				2	2	3
172	A	2021-03-31	2	9	1	1	1	1	1	2	1	3	5.505	67.9	10	3	-4	3	43.1	1	2	2	2	1	1	Rickets	Severe acute malnutrition				4	2	2
172	A	2021-05-05	3	11	1	1	1	2	2	2	1	1	6.4	69.4	10.6	3	<-2	2	43.8	1	2	2	2	2	1	Rickets	Moderate acute malnutrition				3	2	2
174	C	2021-03-31	2	7	1	1	1	2	2	1	1	2	4.5	63.5	11	3	<-4	3	41	1	2	2	2	2	1	?? Rickets	Severe acute malnutrition				4	2	3
174	C	2021-05-07	3	8	1	1	2	2	2	2	2	0	4.69	65	10.5	3	<-4	3	41.2	1	2	2	2	2	1	?? Rickets	Severe acute malnutrition				4	2	3
174	C	2021-06-17	4	9	1	1	1	2	2	2	1	1	4.8	66.1	10.8	3	<-4	3	41.5	1	2	2	2	2	1	No pneumonia	Severe acute malnutrition				4	2	3
175	B	2021-04-01	2	13	2	1	1	2	1	1	1	3	7.1	73.8	11.4	3	<-3	3	44.6	1	2	2	2	2	1	Severe acute malnutrition	-				4	3	3
175	B	2021-05-06	3	14	2	2	2	2	2	2	2	0	8.005	76	13.2	1	-2	1	45.1	2	2	2	2	1	1	Moderate acute malnutrition	-				3	3	3
175	B	2021-06-17	4	16	2	2	2	2	2	2	2	0	8	77.3	12.3	2	<-2	2	45.8	2	2	2	2	2	1	Moderate acute malnutrition	-				3	3	3
176	C	2021-04-06	2	20	1	1	2	2	2	2	2	0	6.2	67.3	10.3	3	<-2	2	44.2	1	2	2	2	1	1	Moderate acute malnutrition	-				3	1	2
177	C	2021-04-12	2	54	2	1	1	2	2	2	1	1	12.2	99.1	12	2	<-2	2	51.5	2	2	2	2	1	1	Moderate acute malnutrition	-				3	2	3
177	C	2021-05-17	3	55	1	2	2	2	2	2	2	0	13.3	100	13.2	1	<-1	1	51.8	2	2	2	2	1	1	At risk of malnutrition	-				2	2	3
177	C	2021-06-28	4	57	2	2	2	1	2	2	1	1	12.8	100	12.8	1	<-2	2	51.8	2	2	2	2	1	1	Resolved otitis media	Moderate acute malnutrition				3	2	3
178	C	2021-04-08	2	23	1	1	2	2	2	1	1	1	9.84	88	12.1	2	<-2	2	48.8	1	2	2	2	1	1	-	Moderate acute malnutrition				3	2	2
178	C	2021-05-13	3	24	2	2	2	2	2	2	2	0	10.3	88	12.7	1	<-2	2	48.5	2	2	2	2	1	1	Moderate acute malnutrition	-				3	2	3
178	C	2021-06-24	4	25	2	2	2	1	2	2	1	1	10.625	88.5	12.2	2	<-2	2	48.6	2	2	2	2	1	1	Moderate acute malnutrition	-				3	2	3
179	C	2021-04-16	2	10	1	1	2	1	2	2	1	1	5.4	66	10.4	3	<-3	3	44	1	2	2	2	2	1	Severe acute malnutrition	-				4	2	3
179	C	2021-05-13	3	10	1	1	2	2	2	2	2	0	5.8	67.3	11.5	2	-3	2	44.3	1	2	2	2	1	1	Moderate acute malnutrition	-				3	2	3
179	C	2021-06-24	4	11	1	1	2	1	2	2	1	1	6.315	68	12.1	2	<-2	2	44.9	2	2	2	2	1	1	Moderate acute malnutrition	-				3	2	3
180	A	2021-04-08	2	6	1	1	2	2	2	2	2	0	4.19	55.2	10.9	3	<-1	1	37.9	1	2	2	2	1	1	Iron deficiency Aneamia	At risk of acute malnutrition				2	2	2
180	A	2021-05-17	3	7	1	1	1	2	2	2	1	1	5.69	57.8	12.6	1	Normal	1	39	1	2	2	2	1	1	Normal nutrition status	-				1	2	2
180	A	2021-06-24	4	9	1	1	2	2	2	2	2	0	6.2	61.5	12.3	2	>-1	1	40.5	1	2	2	2	1	1	Rickets	Normal				1	2	2
181	A	2021-04-09	2	6	1	1	1	1	2	2	1	2	5.06	62.7	10.9	3	<-2	2	42.9	1	2	2	2	2	1	Rickets	Moderate acute malnutrition				3	2	3
181	A	2021-05-21	3	7	1	1	2	2	2	2	2	0	5.575	65.2	10.9	3	-3	2	43.4	1	2	2	2	2	1	Rickets	Iron deficiency Aneamia	Moderate acute malnutrition			3	2	3
181	A	2021-07-02	4	9	1	1	1	1	2	2	1	2	5.955	67.5	10.6	3	<-3	3	44.1	1	2	2	2	1	1	Rickets	Iron deficiency Aneamia	Severe acute malnutrition			4	2	3
182	C	2021-04-14	2	6	1	1	2	2	2	2	2	0	4.54	61.3	11.3	3	<-3	3	38.2	2	2	2	2	1	1	Severe acute malnutrition	-				4	2	3
183	B	2021-04-15	2	16	1	1	2	2	2	2	2	0	8.13	77	12.6	1	<-2	2	45.1	2	2	2	2	1	1	Moderate acute malnutrition	-				3	2	2
183	B	2021-05-20	3	17	1	2	2	2	1	1	1	2	8.535	79.4	13	1	<-2	2	45.5	1	2	2	2	1	1	Rickets	Moderate acute malnutrition				3	2	2
183	B	2021-07-02	4	19	1	2	1	1	2	1	1	3	8.83	81.6	13.5	1	<-2	2	45.9	1	2	2	2	1	1	Rickets	Moderate acute malnutrition				3	2	2
184	B	2021-04-22	2	14	1	1	1	1	2	1	1	3	6.84	76.2	11	3	<-3	3	46.1	1	2	1	2	1	1	Severe acute malnutrition	-				3	2	3
184	B	2021-05-27	3	15	1	2	1	2	2	2	1	1	7.61	77	12	2	<-2	2	46.8	1	2	1	2	1	1	Iron deficiency Aneamia	Moderate acute malnutrition				3	2	3
184	B	2021-07-08	4	17	1	2	2	2	2	2	2	0	8.315	78.3	12.8	1	<-1	1	48.1	1	2	1	2	1	1	Iron deficiency Anemia	At risk of malnutrition				2	2	3
185	A	2021-04-23	2	11	1	1	2	1	1	1	1	3	4.8	63	10.6	3	<-4	3	42.6	1	2	2	2	1	1	Severe acute malnutrition	-				4	2	2
185	A	2021-05-28	3	12	1	2	1	2	2	2	1	1	5.075	63.4	10.9	3	<-3	3	42.9	1	2	2	2	1	1	Rickets	Iron deficiency Aneamia	Severe acute malnutrition			4	2	2
185	A	2021-07-09	4	13	1	2	2	1	1	2	1	2	5.58	65	11	3	<-3	3	43.4	1	2	2	2	1	1	Rickets	Iron deficiency Aneamia	Severe acute malnutrition			4	2	2
186	B	2021-05-03	2	8	1	1	2	2	2	1	1	1	5.2	62.5	11.5	2	<-3	3	41.9	1	2	2	2	1	1	Severe acute malnutrition	-				4	4	3
186	B	2021-06-07	3	9	2	1	1	1	2	1	1	3	5.5	63.6	11.1	3	-3	2	42.3	1	2	2	2	1	1	Adenoid hypertrophy??	Severe acute Malnutrition				4	4	2
186	B	2021-07-19	4	10	1	1	1	1	2	1	1	3	5.87	67	11.7	2	<-3	3	42.6	1	2	2	2	2	1	Resolved Non- severe pneumonia	Adenoid Hypertrophy				4	4	2
187	B	2021-05-05	2	13	2	1	1	2	2	2	1	1	6.47	68.3	10.4	3	<-2	2	45.1	1	2	2	2	1	1	Moderate acute malnutrition	-				3	4	1
187	B	2021-06-10	3	14	2	1	1	1	1	2	1	3	5.8	69	10.5	3	<-4	3	45.4	1	2	2	2	1	1	Pulmonary Tuberculosis	Iron deficiency Aneamia	Resolved acute diarrheal disease	Severe acute malnutrition		4	1	1
188	C	2021-05-07	2	9	1	1	1	1	1	2	1	3	5.6	67	11.6	2	<-3	3	41.5	1	2	2	2	1	1	Rickets	Severe acute malnutrition				4	2	3
188	C	2021-06-14	3	11	1	1	1	2	1	1	1	3	5.6	69	11.2	3	-4	3	41.8	1	2	2	2	1	1	Rickets	Severe acute malnutrition				4	2	3
188	C	2021-07-26	4	13	1	1	1	2	2	2	1	1	6	70.4	11.2	3	<-3	3	42.3	1	2	2	2	1	1	Rickets	Severe acute Malnutrition				4	2	3
189	A	2021-05-10	2	13	2	1	1	2	2	2	1	1	6.71	73.6	11.4	3	<-3	3	44.6	1	2	2	2	1	1	Pulmonary tuberculosis	Severe acute malnutrition				4	2	1
189	A	2021-06-14	3	14	1	1	1	1	2	2	1	2	7	74.5	11.4	3	<-3	3	45	1	2	2	2	1	1	Pulmonary tuberculosis	Severe acute malnutrition				4	2	1
189	A	2021-08-16	4	16	2	2	2	1	2	2	1	1	7.78	75.6	12.4	2	<-2	2	45.4	1	2	2	2	2	1	Pulmonary tuberculosis	Rickets	Iron deficiency Aneamia	Moderate acute malnutrition		3	2	1
190	B	2021-05-11	2	12	1	1	2	2	2	2	2	0	6.89	71.5	11.7	2	<-2	2	44.6	1	2	2	2	1	1	Moderate acute malnutrition	-				3	2	3
190	B	2021-06-15	3	13	1	2	1	2	2	2	1	1	7.34	74.8	12.3	2	<-2	2	45	1	2	2	2	1	1	Iron deficiency Aneamia	Moderate acute malnutrition				3	2	2
191	C	2021-05-11	2	6	1	1	2	2	2	2	2	0	6.9	64.8	12.2	2	>-1	1	43	1	2	2	2	1	1	Pulmonary tuberculosis	Normal				1	4	1
191	C	2021-06-23	3	8	1	1	2	1	1	1	1	3	7.1	65.8	11.5	2	>-1	1	43.3	1	2	2	2	1	1	Pulmonary Tuberculosis	Normal	?? Malaria (due to history of travel to a Malaria endemic area)			1	4	1
193	C	2021-05-21	2	7	2	1	2	1	2	2	1	1	5.43	65.6	11.5	2	<-4	3	42.2	1	2	2	2	1	1	Rickets	Severe acute malnutrition				4	4	3
193	C	2021-06-25	3	8	2	1	2	2	2	2	2	0	6.2	67.5	11	3	<-3	3	42.5	1	2	2	2	1	1	Rickets	Severe acute malnutrition				4	4	3
193	C	2021-08-04	4	10	2	1	2	2	2	2	2	0	6.625	69	12.2	2	<-2	2	43	1	2	2	2	1	1	Rickets	Moderate acute malnutrition				3	4	3
194	A	2021-05-24	2	9	1	1	1	1	2	2	1	2	6.645	71.1	12.1	2	<-3	3	44.2	1	2	2	2	1	1	Rickets	Iron deficiency Anemia	Severe acute malnutrition			4	4	2
194	A	2021-06-29	3	10	1	1	1	1	2	2	1	1	6.725	72.3	11.5	2	<-3	3	44.5	2	2	2	2	2	1	Rickets	Iron deficiency Aneamia	Severe acute malnutrition			4	4	2
194	A	2021-08-09	4	11	1	1	1	1	2	2	1	2	6.7	73	12	2	<-3	3	44.8	1	2	2	2	1	1	Rickets	Iron deficiency Aneamia	Severe acute malnutrition			4	4	2
195	A	2021-05-25	2	14	1	1	2	2	2	2	2	0	6.74	70.6	11.4	3	<-3	3	43.9	1	2	2	2	1	1	Severe acute malnutrition	-				4	2	3
195	A	2021-07-06	3	13	1	2	2	2	2	2	2	0	6.99	72	11	3	<-3	3	44.5	1	2	2	2	1	1	Severe acute malnutrition	-				4	2	3
195	A	2021-08-13	4	16	1	2	1	1	2	1	1	3	6.87	72.5	11.3	3	<-3	3	45.8	1	2	2	2	1	1	Rickets	Iron deficiency Anaemia	Severe acute malnutrition			4	2	3
196	B	2021-05-28	2	15	2	1	1	1	2	2	1	2	7.8	75.5	12	2	-2	1	47.5	1	2	2	2	1	1	Iron deficiency Anemia	Moderate acute malnutrition				3	4	3
196	B	2021-07-05	3	17	2	2	1	1	1	2	1	3	8.6	76.6	13.5	1	<-1	1	47.8	1	2	2	2	1	1	Iron deficiency Aneamia	At risk of malnutrition				1	4	3
196	B	2021-08-13	4	18	2	2	2	2	2	2	2	0	9.205	78.5	14.2	1	>-1	1	48.2	1	2	2	2	1	1	Iron deficiency Aneamia	Normal nutrition status				1	4	3
197	A	2021-05-31	2	12	1	1	1	2	2	1	1	2	6.38	70	11.1	3	<-3	3	44.5	1	2	2	2	2	1	Rickets	Severe acute malnutrition				4	2	3
197	A	2021-07-05	3	13	1	1	1	2	2	2	1	1	6.8	71	12	2	-3	2	45	1	2	2	2	2	1	Rickets	Moderate acute malnutrition				3	2	3
197	A	2021-08-20	4	14	1	2	2	2	2	2	2	0	7.43	72.7	12.3	2	<-2	2	45.4	1	2	2	2	1	1	Rickets	Moderate acute malnutrition				3	2	2
198	C	2021-06-02	2	12	1	1	1	2	2	1	1	2	6.7	71.5	11.7	2	<-2	2	47	1	2	2	1	1	1	Rickets	Iron deficiency Aneamia	Moderate acute malnutrition			3	2	3
198	C	2021-07-07	3	13	1	2	2	2	2	2	2	0	7.6	72.3	12.3	2	<-1	1	47.3	1	2	2	2	1	1	Rickets	Iron deficiency Anaemia	At risk of acute malnutrition			2	2	3
198	C	2021-08-18	4	14	1	2	1	2	2	2	1	1	7.615	72.8	12	2	<-1	1	47.6	1	2	2	2	1	1	Rickets	Iron deficiency Aneamia	At risk of acute acute malnutrition			2	2	3
199	C	2021-06-02	2	8	1	1	1	2	2	2	1	1	4.91	62.1	11.2	3	<-3	3	40.5	1	2	2	1	1	1	Rickets	Iron deficiency Aneamia	Severe acute malnutrition			4	2	2
199	C	2021-07-07	3	10	1	1	2	2	2	2	2	0	6.2	64.6	11.6	2	-2	1	41.7	2	2	2	1	1	1	Rickets	Iron deficiency Aneamia	Moderate acute malnutrition			3	2	2
199	C	2021-08-18	4	11	2	2	2	2	2	2	2	0	7.252	67.2	12.9	1	>-1	1	42.9	1	2	2	2	1	1	Rickets	Iron deficiency Anemia	At risk of malnutrition			1	2	2
200	B	2021-06-02	2	22	2	1	1	2	2	2	1	1	8.72	74	11.8	2	>-1	1	45.7	1	2	2	2	1	1	Iron deficiency Aneamia	Normal				1	4	2
200	B	2021-07-14	3	24	2	2	2	2	1	2	1	1	9.2	76.7	13.4	1	>-1	1	46.1	1	2	2	2	1	1	Iron deficiency Aneamia	Normal				1	4	2
200	B	2021-08-18	4	25	2	2	1	2	1	2	1	1	9.045	78	13.5	1	<-1	1	47	1	2	2	2	1	1	Iron deficiency Anemia	At risk of malnutrition				2	2	2
201	C	2021-06-07	2	22	2	1	2	2	2	2	2	0	7	73.2	11	3	<-2	2	46.4	1	2	1	2	1	1	Iron deficiency Anaemia	Moderate acute malnutrition				3	4	3
201	C	2021-07-15	3	24	2	1	2	2	2	2	2	0	7.91	73.7	11.5	2	<-1	1	46.7	1	2	2	2	1	1	Iron deficiency Aneamia	At risk of acute malnutrition				2	4	3
202	A	2021-06-08	2	6	1	1	1	2	1	2	1	2	5.19	62.5	11.2	3	<-3	3	40.7	1	2	2	2	1	1	Eczema	Severe acute malnutrition				4	2	2
202	A	2021-07-22	3	7	1	1	2	2	2	2	2	0	5.16	63.5	10.4	3	<-3	3	41.3	1	2	2	2	1	1	Eczema	Iron deficiency Aneamia	Severe acute malnutrition			4	2	2
202	A	2021-08-24	4	8	1	2	1	2	2	2	1	1	5.435	64.5	10.8	3	<-3	3	41.6	1	2	2	2	1	1	Eczema	Iron deficiency Aneamia	Severe acute malnutrition			4	2	2
203	B	2021-06-08	2	11	1	1	1	2	1	1	1	3	5.875	67.1	11.1	3	<-3	3	42.6	1	2	2	2	1	1	Severe acute malnutrition	-				4	2	2
203	B	2021-07-13	3	12	1	1	1	2	2	1	1	2	6.67	70	12.3	2	<-2	2	43.8	1	2	2	2	1	1	Rickets	Moderate acute malnutrition				3	2	2
203	B	2021-08-24	4	14	1	1	1	2	2	2	1	1	7.1	71.5	12.1	2	<-2	2	44.2	2	2	2	2	1	1	Rickets	Moderate acute malnutrition				3	2	2
204	A	2021-06-11	2	17	1	1	2	2	1	2	1	1	5.52	69	10.3	3	<-4	3	44.1	1	2	1	1	1	1	Rickets	Iron deficiency Aneamia	Severe acute malnutrition			4	2	2
204	A	2021-07-16	3	18	1	1	2	2	2	1	1	1	5.94	71.1	10.9	3	-4	3	44.6	1	2	1	1	1	1	Rickets	Iron deficiency Anaemia	Severe acute malnutrition			4	2	2
204	A	2021-08-27	4	20	1	1	1	1	1	1	1	4	6.035	72.3	11	3	-4	3	45	2	2	1	1	1	1	Rickets	Severe acute malnutrition				4	2	2
205	A	2021-06-15	2	7	1	1	1	2	2	2	1	1	4.975	61	11.4	3	-3	3	39.9	1	2	2	2	1	1	Eczema	Iron deficiency Aneamia	Severe acute malnutrition			4	2	2
205	A	2021-07-21	3	8	1	1	2	2	2	2	2	0	5.305	62.3	11.9	2	<-2	2	40.2	1	2	2	2	1	1	Eczema	Iron deficiency Aneamia	Moderate acute malnutrition			3	2	2
205	A	2021-08-31	4	10	1	1	2	2	1	2	1	1	5.645	62.9	12	2	<-2	2	40.8	2	2	2	2	1	1	Eczema	Moderate acute malnutrition				3	2	2
206	B	2021-06-16	2	10	1	1	2	1	2	2	1	1	6.68	71	11.6	2	<-3	3	42.9	2	2	2	2	1	1	Severe acute malnutrition	-				4	2	3
207	A	2021-06-16	2	8	1	1	1	1	2	1	1	3	6.34	70	11.3	3	<-3	3	42.7	1	2	2	1	2	1	Rickets	Iron deficiency Aneamia	Severe acute Malnutrition			4	2	3
207	A	2021-07-29	3	10	1	2	1	1	1	1	1	4	6.395	70.4	11	3	<-3	3	43.2	1	2	2	1	1	1	Resolved acute diarrheal disease in shock	Rickets	Iron deficiency Anemia	Severe acute malnutrition		4	2	2
207	A	2021-09-01	4	11	1	2	2	2	2	1	1	1	7.07	71.4	12	2	<-2	2	43.5	1	2	2	2	1	1	Rickets	Mild iron deficiency Aneamia	Moderate acute malnutrition			3	2	2
208	B	2021-06-21	2	12	1	1	2	2	2	2	2	0	7	75	11.4	3	<-3	3	44.5	1	2	2	2	1	1	Rickets	Severe acute malnutrition				4	2	3
208	B	2021-07-26	3	13	1	1	1	2	2	2	1	1	7.505	75.7	12.2	2	<-2	2	45.2	1	2	2	2	1	1	Rickets	Moderate acute malnutrition				3	2	3
208	B	2021-09-06	4	14	1	2	2	2	2	2	2	0	8.7	77.2	13	1	-1	1	45.5	2	2	2	2	1	1	Rickets	At risk of malnutrition				2	2	3
209	B	2021-06-22	2	11	1	1	1	2	2	1	1	2	6.9	72	11.3	3	<-3	3	46.6	1	2	2	1	1	1	Rickets	Severe acute malnutrition				4	2	3
209	B	2021-07-28	3	12	1	1	1	2	2	1	1	2	7.4	74.1	12.6	1	<-2	2	46.9	1	2	2	1	2	1	Pulmonary Tuberculosis	Rickets	Moderate acute malnutrition			3	2	1
209	B	2021-09-07	4	14	1	2	1	2	2	1	1	2	7.62	75.1	12.4	2	<-2	2	47.4	1	2	2	2	1	1	Pulmonary Tuberculosis	Rickets	Moderate acute malnutrition			3	2	1
210	C	2021-06-22	2	6	1	1	2	2	2	2	2	0	6.7	69.5	11.6	2	<-2	2	40.4	1	2	2	2	1	1	Iron deficiency Aneamia	Moderate acute malnutrition				3	2	3
210	C	2021-07-28	3	7	1	1	2	2	2	2	2	0	7.335	72.3	12.9	1	<-2	2	43.5	1	2	2	2	1	1	Iron deficiency Anemia	Moderate acute malnutrition				3	2	3
210	C	2021-09-08	4	8	1	2	1	2	2	2	1	1	8.015	74	13	1	<-1	1	44.8	2	2	2	2	1	1	At risk of malnutrition	-				2	2	3
211	A	2021-06-24	2	46	2	1	2	2	2	2	2	0	12	100	12	2	-3	2	47.6	2	2	2	2	1	1	Moderate acute malnutrition	-	-			3	2	3
211	A	2021-07-30	3	47	2	1	2	2	2	2	2	0	12.02	100	12.7	1	<-2	2	47.9	1	2	2	2	1	1	Moderate acute malnutrition	-				3	2	3
211	A	2021-09-10	4	49	2	2	2	2	2	2	2	0	12.15	100	13.8	1	<-2	2	48.1	2	2	2	2	1	1	Moderate acute malnutrition	-			-	3	2	3
212	A	2021-06-25	2	14	1	1	1	2	2	2	1	1	5.935	70.7	10	3	-4	3	43.6	1	2	1	2	1	1	Rickets	Iron deficiency Anemia	Severe acute malnutrition			4	2	2
212	A	2021-07-30	3	16	1	1	1	2	2	1	1	2	6.04	71.1	10.7	3	<-3	3	44	1	2	1	2	1	1	Rickets	Iron deficiency Aneamia	Severe acute malnutrition			4	2	2
212	A	2021-09-10	4	17	1	2	2	2	2	2	2	0	6.39	72.6	11.4	3	<-2	2	44.3	1	2	1	2	2	1	Rickets	Iron deficiency Aneamia	Moderate acute malnutrition			3	2	3
213	B	2021-07-08	2	10	1	1	2	2	1	1	1	2	7.8	69.9	12	2	<-1	1	42.9	1	2	2	2	1	1	Iron deficiency Anemia	At risk of acute malnutrition				2	2	3
213	B	2021-08-03	3	10	1	2	2	2	2	2	2	0	8.425	71.9	13.3	1	>-1	1	43.3	2	2	2	2	1	1	Iron deficiency Aneamia	Normal				1	2	3
213	B	2021-09-10	4	12	2	2	2	2	2	2	2	0	8.905	73.2	14.1	1	Normal	1	44.9	1	2	2	2	1	1	Normal nutrition status	-				1	2	3
214	C	2021-06-30	2	12	1	1	1	2	2	2	1	1	5.13	64	11.4	3	<-3	3	38.2	1	2	2	2	1	1	Rickets	Severe acute malnutrition	Iron deficiency Aneamia			4	2	2
214	C	2021-08-04	3	14	2	2	1	2	2	2	1	1	5.275	65.2	11.3	3	<-3	3	39.1	1	2	2	2	1	1	Rickets	Iron deficiency Anemia	Severe acute malnutrition			4	2	2
214	C	2021-09-15	4	15	2	2	2	2	2	2	2	0	5.37	65.6	12	2	<-3	3	39.3	1	2	2	2	1	1	Rickets	Iron deficiency Anemia	Severe acute malnutrition			4	2	2
