# Supplementary material for: Effect of diet video-drama and telephone messages on improving parental knowledge and diet diversity of malnourished children in Kenya: A randomised controlled trial
Source: PLOS Glob Public Health. 2025 Jul 9;5(7):e0004818. doi: 10.1371/journal.pgph.0004818 (PMC12240368; doi:10.1371/journal.pgph.0004818)
Supplement: S3 Data — (XLSX) [file pgph.0004818.s018.xlsx]

## Sheet: Sheet1
patients_study_number	randomization_arm	visit	date	Dietary score mean	Minimum Dietary score coded for proportion	Food frequency mean	Minimum frequency coded for proportion	Minimum acceptable diet	child_ate_12am	food_12am	constituents_12am	method_12am	method_other_12am	givenby_12am	givenby_other_12am	child_ate_3am	food_3am	constituents_3am	1, Cereals & starches	2. Meats	3. Legumes & nuts	4. Milk	5. Eggs	6. Vit a rich fruits & vegetables	7. Other fruits & vegetables	8. Sugar	9. Oils	10 Therapeutic foods	11. Unknown	12. Others	method_3am	method_other_3am	givenby_3am	givenby_other_3am	child_ate_6am	food_6am	constituents_6am	1, Cereals & starches	2. Meats	3. Legumes & nuts	4. Milk	5. Eggs	6. Vit a rich fruits & vegetables	7. Other fruits & vegetables	8. Sugar	9. Oils	10 Therapeutic foods	11. Unknown	12. Others
1	A	1	2019-04-17	3	2	5	1	2	2							2																			1	Porridge	Maize flour,milk and blueband	1. Maize porridge			4. Cow's milk					9. Blueband
1	A	2	2019-04-24	3	2	5	1	2	2							2																			1	Porridge	Wimbi,RUTF	1. Wimbi porridge									10. RUTF
1	A	3	2019-06-06	5	1	5	1	1	2							2																			1	Porridge 1/2 cup after one hour given given ugali mixed with milk and blueband	Wimbi,RUTF,milk,ugali and blueband	1. Wimbi porridge, Ugali			4. Cow's milk					9. Blueband	10. RUTF
1	A	4	2019-07-19	3	2	6	1	2	2							2																			1	Matoke,milk	Green bananas, potatoes, pumpkin, blue band, milk	1. Green bananas & potatoes			4. Cow's milk		6. Pumpkin			9. Blue band
2	B	1	2019-04-18	3	2	6	1	2	2							2																			1	Porridge	Wimbi flour, soya beans, sugar	1. wimbi porridge		3. Soya beans					8. Sugar
2	B	2	2019-04-26	4	1	6	1	1	2							2																			1	250 ml milk	Milk				4. Cow's milk
2	B	3	2019-06-07	4	1	6	1	1	2							2																			1	RUTF 1 satchet, milk 250 ml and 1 slice bread	Milk, RUTF, bread	1. Bread			4. Cow's milk						10. RUTF
2	B	4	2019-07-19	4	1	0	2	2	2							2																			2
3	B	1	2019-04-25	1	2	5	1	2	2							2																			1	Porridge (FBF) 1/2 cup	Fortified blended flour										10. Fortified blended flour 1/2 cup
3	B	2	2019-05-03	3	2	6	1	2	2							2																			1	Tea and 1 cookie 8am	Milk sugar and cookie	1. Cookie			4. Cow's milk				8. Sugar				12. Tea
3	B	3	2019-06-14	6	1	5	1	1	2							2																			2
3	B	4	2019-07-26	4	1	5	1	1	2							2																			2
4	C	1	2019-04-26	3	2	5	1	2	2							2																			1	Milk 200ml	Milk				4. Cow's milk
4	C	3	2019-06-10	4	1	5	1	1	2							2																			1	Ugali and Omena	Maize flour and omena	1. Maize ugali	2. Omena
4	C	4	2019-07-29	5	1	5	1	1	2							2																			1	Milk,bread	Milk,bread	1. Bread			4. Cow's milk
5	A	1	2019-05-07	0	2	3	2	2	2							2																			2
5	A	2	2019-05-15	5	1	6	1	1	2							2																			1	Milk 500 ml	Milk				4. Cow's milk
5	A	3	2019-06-26	4	1	5	1	1	2							2																			1	Milk 250 ml	Milk				4. Cow's milk
5	A	4	2019-08-07	3	2	6	1	2	2							2																			1	Porridge	Maize flour,wimbi,blue band	1. Maize & wimbi porridge								9. Blueband
6	A	1	2019-05-13	0	2	0	2	2	2							2																			2
6	A	2	2019-05-21	5	1	6	1	2	2							2																			1	Porridge mixed with RUTF at 7am , rice with beans at 8am	Wimbi, 1/2RUTF, rice, beans, tomatoes and onions	1. Wimbi porridge & rice		3. Beans				7. Tomatoes			10. RUTF 1/2 satchet
6	A	4	2019-08-13	5	1	6	1	1	2							2																			1	Milk	Milk				4. Cow's milk
6	A	3	2019-07-02	6	1	6	1	1	2							2																			1	250ml milk	Milk				4. Cow's milk
7	C	1	2019-05-14	2	2	6	1	2	2							2																			1	First food porridge 125 ml	Fortified blended flour										10. Fortified blended flour
7	C	2	2019-05-22	4	1	6	1	1	2							2																			1	First food porridge and 1 RUFT	Fortified blended flour and RUTF										10. Fortified blended flour & RUTF
7	C	3	2019-07-03	5	1	6	1	1	2							2																			1	250ml porridge	Wimbi, milk, blue and and sugar	1. Wimbi porridge			4. Cow's milk				8. Sugar	9. Blueband
7	C	4	2019-08-14	4	1	6	1	1	2							2																			1	Porridge	Wimbi, sugar and blueband	1. Wimbi porridge							8. Sugar	9. Blueband
8	C	1	2019-05-24	2	2	6	1	2	2							2																			1	Porridge	Kirinyaga flour											11. Kirinyaga flour porridge
9	B	1	2019-05-27	2	2	6	1	2	2							2																			1	Porridge 1/2 cup	Mixed flour											11. Mixed flour porridge
9	B	2	2019-06-04	5	1	6	1	1	2							2																			1	Breastfeed	Braestmilk				4. Breast milk
9	B	3	2019-07-22	2	2	5	1	2	2							2																			1	250ml porridge	Wimbi and sugar	1. Wimbi flour porridge							8. Sugar
9	B	4	2019-09-03	5	1	5	1	1	2							2																			1	Matoke	Green banana	1. green bananas matoke
10	B	2	2019-06-10	1	2	6	1	2	2							2																			1	Porridge 1cup 8:30am	Wimbi	1. wimbi flour porridge
10	B	1	2019-05-31	5	1	1	2	2	2							2																			1	Milk tea	Milk,tea leaves				4. Cow's milk								12. Tea leaves
10	B	4	2019-09-01	3	2	5	1	2	2							2																			1	Tea and 1slice of bread	Wheat flour water milk and tea leaves	1. Bread			4. Cow's milk								12. Tea leaves
10	B	3	2019-07-22	3	2	5	1	2	2							2																			1	Porridge	Wimbi, omena flour and sugar	1. Wimbi mixed with Omena porridge	2. Omean mixed with wimbi						8. Sugar
11	A	1	2019-06-04	1	2	7	1	2	1	Breastfeed	Breastmilk	3		1		1	Breastfeed	Breastmilk				4. Breastmilk									3		1		1	Breastfeed	Breastmilk				4. Cow's milk
11	A	2	2019-06-11	3	2	6	1	2	2							2																			1	Mala	Milk				4. Fermented cow's milk
11	A	3	2019-07-24	5	1	5	1	1	2							2																			1	Porridge	Maize flour	1. Maize flour porridge
11	A	4	2019-09-04	4	1	5	1	1	2							2																			1	Porridge	Maize flour, sugar and milk	1. Maize flour porridge			4. Cow's milk				8. Sugar
12	C	1	2019-06-06	1	2	4	2	2	2							2																			1	Breastfeed	Breastmilk				4. Breast milk
12	C	2	2019-07-14	4	1	6	1	1	2							2																			1	Milk	Milk				4. Cow's milk
12	C	3	2019-07-25	3	2	6	1	2	2							1	Porridge	Wimbi, milk and sugar	1. Wimbi			4. Cow's milk				8. Sugar					1		1		1	Milk	Milk and sugar				4. Cow's milk				8. Sugar
12	C	4	2019-09-09	4	1	5	1	1	2							2																			1	Porridge	Wimbi, milk and sugar	1. Wimbi porridge			4. Cow's milk				8. Sugar
13	B	1	2019-06-07	2	2	4	2	2	2							2																			2
13	B	2	2019-06-21	2	2	6	1	2	2							1	Milk tea and potatoes	Potatoes, onions, tomatoes, oil and sugar	1. Potatoes			4. Cow's milk			7. Tomatoes	8. Sugar	9. Oil			12. Tea, Onions			1		1	Porridge	Wimbi, sugar and blueband	1. wimbi porridge							8. Sugar	9. Blueband
14	A	1	2019-06-07	3	2	6	1	2	2							2																			1	8 am porridge	Wimbi	1. Wimbi porridge
14	A	2	2019-06-17	4	1	6	1	1	2							2																			1	Porridge	Wimbi,blueband and sugar	1. wimbi porridge							8. Sugar	9. Blueband
14	A	3	2019-07-29	4	1	6	1	1	2							2																			1	Breast feed	Breastmilk				4. Breast milk
15	C	1	2019-06-11	2	2	6	1	2	2							2																			1	Porridge	Wimbi,mawele and mtama	1. Wimbi. Mawele and mtama porridge
15	C	2	2019-06-21	2	2	4	2	2	2							2																			1	Milk	Milk				4. Cow's milk
15	C	4	2019-09-13	3	2	5	1	2	2							2																			1	Porridge	Fortified blended flour										10. Fortified blended flour
15	C	3	2019-08-02	4	1	6	1	1	2							2																			1	Porridge	Wimbi, sugar, blueband	1. Wimbi porridge							8. Sugar	9. Blueband
16	B	1	2019-06-13	1	2	6	1	2	2							1	Breastfeed	Breast milk				4. Breast milk									3		1		1	Breastfeed	Breastmilk				4. Breast milk
16	B	2	2019-06-21	2	2	6	1	2	2							2																			1	Milk	Milk				4. Cow's milk
16	B	3	2019-08-02	4	1	6	1	1	2							2																			1	200ml milk	Milk				4. Cow's milk
16	B	4	2019-09-13	3	2	6	1	2	2							2																			1	Milk and 1 Mandazi	Milk and Mandazi	1. Mandazi			4. Cow's milk
17	C	1	2019-06-14	2	2	2	2	2	2							2																			1	Porridge	Familia	1. Familia porridge
17	C	2	2019-06-24	4	1	5	1	1	2							2																			1	Porridge	Uji flour	1. Uji flour
18	A	1	2019-06-21	1	2	5	1	2	2							2																			1	Breastfeed	Breast milk				4. Breast milk
18	A	2	2019-07-02	1	2	6	1	2	2							1	Breastfeed	Breast milk				4. Breast milk									3		1		1	Porridge	Pure wimbi, sugar and RUTF	1. Wimbi flour porridge							8. Sugar		10. RUTF
18	A	3	2019-08-16	3	2	6	1	2	2							2																			1	Porridge	Pure wimbi, sugar and RUTF	1. Wimbi porridge							8. Sugar		10. RUTF
18	A	4	2019-09-23	3	2	5	1	2	2							2																			1	Porridge	Wimbi, peanut	1. Wimbi & peanut porridge		3. Peanut & wimbi porridge
19	A	1	2019-06-27	1	2	5	1	2	2							1	Breastfeed	Breastmilk				4. Breast milk									3		1		1	Breastfeed	Breast milk				4. Breast milk
19	A	2	2019-07-05	4	1	7	1	1	2							1	Potatoes and cabbage	Starch and other vegetable	1. Potatoes						7. Cabbage						2		1		1	Porridge	Pure wimbi, blueband and sugar	1. Wimbi porridge							8. Sugar	9. Blueband
19	A	3	2019-08-16	4	1	5	1	1	2							2																			1	250ml milk	Milk				4. Cow's milk
19	A	4	2019-09-27	4	1	6	1	1	2							2																			1	Porridge	Wimbi pure and sugar	1. Wimbi porridge							8. Sugar
20	B	1	2019-07-02	2	2	4	2	2	2							2																			1	Wimbi porridge	Wimbi and sugar	1. Wimbi porridge							8. Sugar
20	B	2	2019-07-10	5	1	6	1	1	2							2																			1	Milk	Milk				4. Cow's milk
20	B	3	2019-09-10	4	1	4	2	1	2							1	Breastfed	Breast milk				4. Breast milk									3		1		1	Porridge	Fortified blended flour										10. Fortified blended flour
20	B	4	2019-10-15	5	1	5	1	1	2							2																			1	Milk	Milk				4. Cow's milk
21	C	1	2019-07-02	2	2	3	2	2	2							2																			1	Porridge	Wimbi flour and sugar	1. Wimbi porridge							8. Sugar
21	C	2	2019-07-10	3	2	6	1	2	2							2																			1	Porridge	Wimbi, sugar and blueband	1. Wimbi porridge							8. Sugar	9. Blueband
21	C	3	2019-08-21	5	1	6	1	1	2							2																			1	Porridge	Wimbi, muhogo flour, blueband and sugar	1. Wimbi & muhogo porridge							8. Sugar	9. Blueband
21	C	4	2019-10-02	4	1	7	1	1	2							1	Porridge	Wimbi, muhogo flour and sugar	1. Wimbi, cassava porridge							8. Sugar					1		1		1	Milk	Milk				4. Cow's milk
22	C	2	2019-07-10	1	2	5	1	2	2							2																			1	Rice,meat and spinach	Rice,meat and spinach	1. Rice	2. Meat					7. Spinach
22	C	1	2019-07-02	4	1	0	2	2	2							2																			2
22	C	3	2019-09-04	5	1	6	1	1	2							2																			1	Rice, beans, spinach	Rice, beans, spinach	1. Rice		3. Beans				7. Spinach
22	C	4	2019-10-02	5	1	5	1	1	2							2																			1	Milk	Milk				4. Cow's milk
23	A	1	2019-07-03	1	2	0	2	2	2							2																			2
23	A	2	2019-07-11	5	1	6	1	1	2							2																			1	Milk	Milk				4. Cow's milk
24	A	1	2019-07-03	3	2	6	1	2	2							2																			1	Porridge	Wimbi,millet,orange juice	1. Wimbi porridge						7. Orange juice
24	A	3	2019-08-15	4	1	6	1	1	2							2																			1	200 ml Milk	Milk				4. Cow's milk
24	A	4	2019-10-03	6	1	7	1	1	2							1	250 ml milk	Milk				4. Cow's milk									1		1		1	Porridge	Wimbi, cassava flour, sugar and blueband	1. Wimbi & cassava porridge							8. Sugar	9. Blueband
24	A	2	2019-07-11	5	1	6	1	1	2							2																			1	250ml porridge	Wimbi, sorghum and squeezed orange juice	1. Wimbi & sorghum porridge						7. Orange juice
25	B	1	2019-07-05	0	2	0	2	2	2							2																			2
25	B	2	2019-07-15	3	2	6	1	2	2							2																			1	Milk	Milk				4. Cow's milk
25	B	3	2019-08-26	5	1	7	1	1	2							1	200 ml Milk	Milk				4. Cow's milk									1		1		1	250 ml porridge	Wimbi and 1 RUTF	1. Wimbi porridge									10. RUTF 1 satchet
26	A	1	2019-07-05	1	2	6	1	2	2							2																			1	Breastfeed	Milk				4. Cow's milk
26	A	2	2019-07-15	4	1	6	1	1	2							2																			1	Porridge	Wimbi,blueband	1. Wimbi porridge								9. Blueband
26	A	3	2019-08-26	3	2	6	1	2	2							2																			1	Porridge	Wimbi and sugar	1. Wimbi porridge							8. Sugar
26	A	4	2019-10-07	3	2	6	1	2	2							2																			1	200 ml milk	Milk				4. Cow's milk
27	B	1	2019-07-15	1	2	6	1	2	2							2																			1	Breastmilk	Milk				4. Cow's milk
27	B	2	2019-07-15	5	1	5	1	1	2							2																			1	Porridge	Wimbi,mtama,blueband and sugar	1. Wimbi & mtama porridge							8. Sugar	9. Blueband
27	B	3	2019-08-26	6	1	6	1	1	2							2																			1	Porridge	Wimbi, mtama, baridi flours and sugar	1. Wimbi, mtama & bardi flours porridge							8. Sugar			11. Baridi flours
27	B	4	2019-10-07	6	1	6	1	1	2							2																			1	Milk	Milk				4. Cow's milk
28	B	1	2019-07-05	1	2	1	2	2	2							2																			1	Porridge but vomited	Wimbi, mtama, mawele and sugar	1. Wimbi. Mawele & mtama porridge							8. Sugar
29	C	1	2019-07-08	2	2	5	1	2	2							2																			1	Porridge	Wimbi and blueband	1. Wimbi porridge								9. Blueband
29	C	2	2019-07-16	4	1	6	1	1	2							2																			1	Porridge	Wimbi,blueband and 1/4 RUTF	1. Wimbi porridge								9. Blueband	10. RUTF 1/4 satchet
29	C	3	2019-08-27	6	1	6	1	1	2							2																			1	200ml porridge	Wimbi flour and blueband	1. Wimbi porridge								9. Blueband
29	C	4	2019-10-08	4	1	6	1	1	2							2																			1	Porridge	Fortified blended flour										10. Fortified blended flour
30	B	1	2019-07-12	4	1	1	2	2	2							2																			1	Egg	Egg					5. Egg
30	B	2	2019-07-22	4	1	6	1	1	2							2																			1	Porridge	Wimbi and mtama	1. Wimbi and mtama porridge
31	C	1	2019-07-12	4	1	3	2	2	2							2																			1	Breastmilk	Milk				4. Breastmilk
31	C	2	2019-07-23	4	1	4	2	1	2							2																			2
31	C	3	2019-09-09	3	2	6	1	2	2							2																			1	200 ml porridge	Wimbi mix, oil and sugar	1. Wimbi mix porridge							8. Sugar	9. oil
31	C	4	2019-10-16	5	1	6	1	1	2							2																			1	250ml milk	Milk				4. Cow's milk
32	A	1	2019-07-15	1	2	5	1	2	2							2																			1	Breastmilk	Milk				4. Breastmilk
32	A	2	2019-07-23	4	1	7	1	1	2							1	Breastfeed	Breast milk				4. Breast milk									3		1		1	Porridge mixed with RUTF 1/4	Wimbi and RUTF	1. Wimbi porridge									10. RUTF
32	A	3	2019-08-04	4	1	6	1	1	2							2																			1	125 ml Porridge	Wimbi, oil,sugar and RUTF	1. Wimbi porridge							8. Sugar	9. oil,	10. RUTF
32	A	4	2019-10-15	4	1	6	1	1	2							2																			1	Potatoes and beans	Potatoes, beans, onions and oil	1. Potatoes	2. Beans							9. oil,			12. Onions
33	C	1	2019-07-15	1	2	5	1	2	2							2																			1	Breastfeed	Milk				4. Breastmilk
33	C	2	2019-07-23	5	1	4	2	1	2							2																			1	Porridge mixed RUTF	Wimbi and RUTF	1. Wimbi porridge									10. RUTF
34	B	1	2019-07-17	5	1	6	1	1	2							2																			1	Porridge	Mawele and RUTF	1. Mawele porridge									10. RUTF
34	B	2	2019-07-26	6	1	6	1	1	2							1	Porridge	Millet, sugar and blueband	1. Millet porridge							8. Sugar	9. Blueband				1		1		1	100 ml milk	Milk				4. Cow's milk
34	B	3	2019-09-20	5	1	7	1	1	2							1	Porridge	Wimbi, mawele flour and 1 RUTF	1. Millet & mawele flour									10. RUTF			1		1		1	250 ml milk	Milk				4. Cow's milk
34	B	4	2019-10-23	4	1	7	1	1	2							1	Goat milk added turmeric	Milk and turmeric				4. Goat milk								12. Tumeric	1		1		1	Porridge	Mawele flour and 1 RUTF	1. Mawele porridge									10. RUTF 1 satchet
35	A	1	2019-07-19	0	2	0	2	2	2							2																			2
35	A	2	2019-07-29	4	1	7	1	1	2							1	Porridge with mixed flour	Kirinyaga flour, blueband and sugar								8. Sugar	9. Blueband		11. Porridge, Kirinyaga flour		1		1		1	Milk	Milk				4. Cow's milk
35	A	3	2019-09-09	4	1	5	1	1	2							2																			1	Tea and mandazi	Mandazi and sugar	1. Mandazi											12. Tea
35	A	4	2019-10-22	4	1	5	1	1	2							2																			1	200 ml Milk	Milk				4. Cow's milk
36	C	1	2019-07-19	3	2	4	2	2	2							2																			1	Porridge but vomited	Wimbi, sugar and blueband	1. Wimbi porridge							8. Sugar	9. Blueband
36	C	2	2019-07-30	3	2	6	1	2	2							1	Weetabix and milk	Milk and weetabix				4. Cow's milk								12. Weetabix	1		1		1	Porridge	Wimbi and sugar	1. Wimbi porridge							8. Sugar
36	C	3	2019-09-09	5	1	6	1	1	2							2																			1	125 ml porridge	Fortified blended flour										10. Fortified blended flour
36	C	4	2019-10-22	5	1	6	1	1	2							2																			1	Porridge	Fortified blended flour and sugar										10. Fortified blended flour
37	B	1	2019-07-19	4	1	5	1	1	2							2																			1	Porridge	Fortified blended flour										10. Fortified blended flour
37	B	2	2019-08-05	3	2	6	1	2	2							2																			1	Porridge	Fortified blended flour										10. Fortified blended flour
37	B	3	2019-09-09	4	1	6	1	1	2							2																			1	Porridge	Wimbi, maize flour, milk and sugar	1. Wimbi, maize flour			4. Cow's milk				8. Sugar
38	A	1	2019-07-24	1	2	6	1	2	1	Breastfeeding	Breast milk	3		1		1	Breastfeed	Breastmilk				4. Breast milk									3		1		1	Breastfeed	Breastmilk				4. Breastmilk
38	A	2	2019-07-31	2	2	6	1	2	2							2																			1	250ml milk	Milk				4. Cow's milk
38	A	3	2019-09-05	4	1	6	1	1	2							2																			1	Blenderized arrow roots, thafai and potatoes	Arrow roots, potatoes, traditional Vegetable and oil	1. Blended arrow roots & potatoes						7. Traditional vegetables		9. Oil
39	C	1	2019-07-30	1	2	6	1	2	1	Breastfeed	Breastmilk	3		1		2																			1	Breastfeed	Breastmilk				4. Breast milk
39	C	2	2019-08-06	3	2	6	1	2	2							2																			1	Porridge	Wimbi and sugar	1. Wimbi porridge							8. Sugar
39	C	3	2019-09-20	4	1	6	1	1	2							2																			1	1/2 sachet RUTF	RUTF										10. 1/2 sachet RUTF
39	C	4	2019-10-29	4	1	6	1	1	2							2																			1	250 ml Porridge	Wimbi, sugar and blueband	1. Wimbi porridge							8. Sugar	9. Blueband
40	C	1	2019-07-29	0	2	0	2	2	2							2																			2
41	A	1	2019-07-31	4	1	6	1	1	2							2																			1	Porridge	Millet, maize flour and sugar								8. Sugar
41	A	4	2019-11-01	5	1	6	1	1	2							2																			1	Porridge	Wimbi, maize flour, sugar and blueband	1. Wimbi & maize porridge							8. Sugar	9. Blueband
41	A	2	2019-08-08	4	1	6	1	1	2							2																			1	Porridge	Wimbi, maize flour, sugar and Rutf	1. Wimbi & maize porridge							8. Sugar		10. RUTF
42	C	1	2019-08-05	2	2	5	1	2	2							2																			1	Porridge	Wimbi , Soyabeans and sugar	1. Wimbi porridge		3. Soya beans					8. Sugar
42	C	2	2019-08-13	3	2	6	1	2	2							2																			1	Porridge	Wimbi	1. Wimbi porridge
42	C	3	2019-09-24	4	1	6	1	1	2							2																			1	200 ml porridge	Wimbi, sugar, blueband and Rutf	1. Wimbi porridge							8. Sugar	9. Blueband	10. RUTF
42	C	4	2019-11-05	5	1	6	1	1	2							2																			1	Porridge	Fortified blended flour										10. Fortified blended flour
43	B	2	2019-08-19	4	1	4	2	1	2							2																			1	Porridge	Wimbi and sugar	1. Wimbi porridge							8. Sugar
43	B	3	2019-09-25	4	1	7	1	1	2							1	Porridge	Fortified blended flour										10. Fortified blended flour			1		1		1	Breastfeed	Breast milk				4. Breast milk			7. terere
43	B	4	2019-11-06	4	1	6	1	1	2							2																			1	Potatoes and terere	Potatoes, terere and oil	1. Potatoes
43	B	1	2019-08-06	2	2	3	2	2	2							2																			1	Porridge	Wimbi	1. Wimbi porridge
44	B	1	2019-08-08	3	2	4	2	2	2							2																			1	Porridge	Soya, millet and sorghum	1. millet and sorghum porridge		3. Soya mixed with millet and sorghum
44	B	2	2019-08-16	2	2	4	2	2	2							2																			2
44	B	3	2019-09-27	6	1	5	1	1	2							2																			1	Milk tea and Mandazi	Sugar and mandazi	1. Mandazi			4. Cow's milk				8. Sugar				12. Tea
44	B	4	2019-11-12	5	1	6	1	1	2							2																			1	Porridge	Wimbi, cassava flour, sugar and blueband	1. Wimbi & cassava porridge							8. Sugar	9. Blueband
45	A	1	2019-08-15	2	2	4	2	2	2							2																			1	Breastfeed	Breastmilk				4. Breastmilk
45	A	2	2019-08-23	4	1	6	1	1	2							2																			1	Breastfeed	Breast milk				4. Breast milk
45	A	3	2019-10-04	3	2	6	1	2	2							2																			1	Breastfeed	Breast milk				4. Breast milk
45	A	4	2019-11-15	3	2	7	1	2	2							1	Breadtfeed	Breast milk				4. Breast milk									3		1		1	200 ml milk	Milk				4. Cow's milk
46	A	1	2019-08-19	4	1	6	1	1	2							2																			1	Porridge	Mawele,mtama,wimbi and traditional hadha	1. Mawele,mtama,wimbi											12. Traditional hadha
46	A	2	2019-08-27	4	1	7	1	1	2							1	Porridge	Wimbi, mtama,muhogo,milk and peanut	1. Wimbi, mtama, muhogo porridge		3. Peanut	4. Cow's milk									1		1		1	Porridge	Wimbi,mtama,muhogo,milk and peanut	1. Wimbi,mtama,muhogo porridge mixed with peanut		3. Peanut mixed in porrigde with wimbi, mtama , mhogo	4. Cow's milk
46	A	3	2019-10-15	4	1	7	1	1	2							1	Breastfeed	Breast milk				4. Breast milk									3		1		1	100 ml porridge	Fortified blended flour										10. Fortified blended flour
46	A	4	2019-11-19	4	1	6	1	1	2							2																			1	Ugali and cabbage	Ugali, cabbage soup, onions, tomatoes and oil	1. Ugali						7. Tomatoes		9. Oil			12. Cabbage soup, oninons
47	C	1	2019-08-21	2	2	3	2	2	2							2																			1	Milk tea and 2 slices bread	Starch and sugar	1. Bread			4. Cow's milk								12. Tea
47	C	4	2019-11-27	6	1	6	1	1	2							2																			1	200ml milk and 3 slices of bread	Milk and bread	1. Bread			4. Cow's milk
47	C	2	2019-08-30	4	1	6	1	1	2							2																			1	Porridge	Wimbi and Rutf	1. Wimbi porridge									10. RUTF
47	C	3	2019-10-16	6	1	6	1	1	2							2																			1	Porridge	Fortified blended flour										10. Fortified blended flour
48	A	1	2019-08-21	5	1	4	2	1	2							2																			1	Milk	Milk				4. Cow's milk
48	A	2	2019-08-29	6	1	6	1	1	2							2																			1	Milk	450 ml milk				4. Cow's milk
48	A	3	2019-10-11	6	1	6	1	1	2							2																			1	500 ml porridge	Wimbi, sugar and oil	1. Wimbi porridge							8. Sugar	9. Oil
48	A	4	2019-11-21	6	1	6	1	1	2							2																			1	200ml milk	Milk				4. Cow's milk
49	C	1	2019-08-22	1	2	6	1	2	2							1	Breastfeed	Breastmilk				4. Breast milk									3		1		1	Breastfeed	Breast milk				4. Breastmilk
49	C	2	2019-08-30	3	2	6	1	2	2							2																			1	200 ml Milk	Milk				4. Cow's milk
49	C	3	2019-10-11	6	1	6	1	1	2							2																			1	250ml milk	Milk				4. Cow's milk
49	C	4	2019-11-21	6	1	7	1	1	2							1	200ml milk	Milk				4. Cow's milk									1		1		1	200ml porridge	Fortified blended flour
51	B	1	2019-09-09	2	2	3	2	2	2							2																			1	Porridge	Wimbi and sugar	1. Wimbi porridge							8. Sugar
51	B	2	2019-09-18	3	2	6	1	2	2							2																			1	Porridge	Wimbi	1. Wimbi porridge
51	B	3	2019-12-23	4	1	6	1	1	2							2																			1	Porridge	Wimbi, mawele, groundnuts and sugar	1. Wimbi, mawele, groundnuts		3. Groundnuts with wimbi & mawele					8. Sugar
51	B	4	2019-12-23	4	1	6	1	1	2							2																			1	Porridge	Wimbi, groundnuts, mawele and sugar	1. Wimbi, mawele, groundnuts		3. Groundnuts with wimbi & mawele					8. Sugar
52	C	1	2019-09-10	3	2	6	1	2	2							2																			1	Porridge	Maize flour, sugar and blueband	1. Maize porridge							8. Sugar	9. Blueband
52	C	2	2019-09-23	4	1	6	1	1	2							2																			1	Milk 200 ml	Milk				4. Cow's milk
52	C	3	2019-11-01	4	1	0	2	2	2							2																			2
52	C	4	2019-12-11	4	1	4	2	1	2							2																			2
53	C	1	2019-09-11	1	2	0	2	2	2							2																			2
53	C	2	2019-09-20	3	2	6	1	2	2							2																			1	Porridge	Wimbi, milk and sugar	1. Wimbi porridge			4. Cow's milk				8. Sugar
54	B	1	2019-09-12	2	2	3	2	2	2							2																			1	Breastfeed	Breastmilk				4. Breastmilk
54	B	2	2019-09-23	2	2	6	1	2	2							2																			1	200 ml porridge	Wimbi and sugar	1. Wimbi porridge							8. Sugar
54	B	3	2019-11-01	2	2	6	1	2	2							2																			1	200ml Porridge	Fortified blended flour										10. Fortified blended flour
54	B	4	2019-12-13	4	1	6	1	1	2							2																			1	200ml porridge	Fortified blended flour										10. Fortified blended flour
55	A	1	2019-09-12	1	2	3	2	2	2							2																			1	Porridge	Mixed flour cannot state the contect, vomitted											11. Porridge-Unknowm constituents
55	A	2	2019-09-20	3	2	5	1	2	2							2																			1	Fried potatoes and milk tea	Potatoes, onions, tomatoes, sugar and oil	1. Potatoes						7. Tomatoes	8. Sugar	9. Oil			12. Onions
55	A	3	2019-11-21	3	2	5	1	2	2							2																			1	Milk tea and 2 mandazis	Sugar, oil and starch	1. Mandazis			4. Cow's milk				8. Sugar	9. Oil			12. Tea
55	A	4	2019-12-13	4	1	6	1	1	2							2																			1	500ml Porridge	Fortified blended flour										10. Fortified blended flour
56	A	1	2019-09-17	1	2	1	2	2	2							1	Breastfeed	Breastmilk				4. Breast milk									3		1		2
56	A	3	2019-10-24	3	2	6	1	2	2							2																			1	Matoke	Green bananas and green grams	1. Green bananas		3. Green grams
57	B	1	2019-09-23	1	2	1	2	2	2							2																			2
57	B	2	2019-10-01	4	1	6	1	1	2							2																			1	Porridge	Fortified blended flour and 1/2 Rutf										10. Fortified blended flour & RUF 1/2 satchet
57	B	3	2019-11-12	6	1	5	1	1	2							2																			1	200ml milk	Milk				4. Cow's milk
57	B	4	2020-01-20	4	1	5	1	1	2							2																			1	300ml porridge	Fortified blended flour										10. Fortified blended flour
58	C	1	2019-09-24	1	2	1	2	2	2							2																			1	Milk	Milk				4. Cow's milk
58	C	2	2019-10-02	4	1	6	1	1	2							2																			1	100ml milk	Milk				4. Cow's milk
58	C	3	2019-11-14	6	1	6	1	1	2							2																			1	Porridge	Wimbi, mtama flours and 1/2 Rutf
58	C	4	2019-12-27	4	1	6	1	1	2							2																			1	250ml porridge	Fortified blended flour
59	C	1	2019-09-26	6	1	6	1	1	2							2																			1	Milk	Milk
59	C	2	2019-10-04	4	1	6	1	1	2							2																			1	Milk at 7am and porridge at 8 am	Milk, wimbi and Rutf	1. Wimbi, mtama porridge			4. Cow's milk
59	C	3	2019-11-18	5	1	6	1	1	2							2																			1	200ml porridge @ 6.30am, yoghurt 250 ml@ 8am	Wimbi and 1/4 Rutf and Milk	1. Wimbi porridge			4. Cow's milk						10. 1/4 RUTF
59	C	4	2019-12-27	4	1	7	1	1	2							1	Porridge	Wimbi, blueband and sugar	1. Wimbi porridge							8. Sugar	9. Blueband				1		1		1	Yoghurt	Milk				4. Cow's milk
60	B	1	2019-09-27	1	2	5	1	2	2							2																			1	Porridge vomitted	Wimbi,peanut,sugar	1. Wimbi & peanut porridge							8. Sugar
60	B	2	2019-10-07	5	1	6	1	1	2							2																			1	Porridge	Cassava,soya beans,wimbi and 1/2peanut	1. Cassava,soya beans,wimbi porridge									10. RUTF 1/4 satchet
60	B	3	2019-11-18	4	1	6	1	1	2							2																			1	Porridge	Wimbi, sugar and 1/2 Rutf	1. Wimbi porridge							8. Sugar		10. RUTF 1/2 satchet
60	B	4	2019-12-30	4	1	5	1	1	2							2																			2
61	C	1	2019-10-07	3	2	3	2	2	2							2																			1	Porridge	Wimbi, mtama,thafai	1. Wimbi, mtama,thafai porridge										11. Thafai
61	C	2	2019-10-07	5	1	6	1	1	2							2																			1	Milk	Milk				4. Cow's milk
61	C	3	2019-11-18	4	1	6	1	1	2							2																			1	200ml milk	Milk				4. Cow's milk
61	C	4	2019-12-30	5	1	6	1	1	2							2																			1	250ml porridge	Wimbi and 1/2 Rutf	1. Wimbi porridge									10. RUTF 1/2 satchet
62	B	1	2019-09-30	0	2	5	1	2	2							2																			1	Porridge vomitted	Wimbi,sugar	1. Wimbi porridge							8. Sugar
63	B	1	2019-10-03	3	2	5	1	2	2							2																			1	Porridge	Fortified blended flour										10. Fortified blended flour
63	B	2	2019-10-11	3	2	5	1	2	2							2																			1	Porridge	Fortified blended flour and 1/2 RUTF										10. Fortified blended flour &RUTF 1/2 satchet
63	B	3	2019-11-22	6	1	6	1	1	2							2																			1	Porridge	Wimbi and 3/4 Rutf	1. Wimbi porridge									10. RUTF 3/4 satchet
63	B	4	2020-01-09	5	1	5	1	1	2							2																			1	250 ml porridge	Corn soya blend										10. Corn soya blend
64	B	1	2019-10-08	1	2	5	1	2	2							2																			1	Porridge vomitted	Wimbi and cocunut oil	1. Wimbi porridge								9. Coconut oil
64	B	2	2019-10-08	5	1	5	1	1	2							2																			1	8 am 1/2 RUTF,9am pumkin,ndizi,spinach	Peanut,pumpkin, ndizi and spinach	1. Cooked bananas					6. Pumpkin	7. Spinach			10. RUTF 1/2 satchet
64	B	3	2019-11-28	5	1	6	1	1	2							2																			1	Porridge	Wimbi, milk and sugar	1. Wimbi porridge			4. Cow's milk				8. Sugar
64	B	4	2020-01-09	6	1	6	1	1	2							2																			1	250ml porridge	Wimbi and sugar	1. Wimbi porridge							8. Sugar
65	C	1	2019-10-15	3	2	6	1	2	2							2																			1	200ml milk	Milk				4. Cow's milk
65	C	2	2019-10-23	4	1	6	1	1	2							2																			1	200ml milk	Milk				4. Cow's milk
66	A	1	2019-10-15	3	2	3	2	2	2							2																			1	Milk tea and white rice( child diarrheas)	Rice and sugar	1. Rice			4. Cow's milk								12. Tea
66	A	2	2019-10-23	4	1	5	1	1	2							2																			1	Tea and Chapati	Chapati, sugar and oil	1. Chapati			4. Cow's milk				8. Sugar	9. Oil			12. Tea
66	A	3	2019-12-04	4	1	5	1	1	2							2																			1	200ml milk	Milk				4. Cow's milk
66	A	4	2020-01-15	4	1	5	1	1	2							2																			1	Milk	Milk				4. Cow's milk
67	C	1	2019-10-17	1	2	2	2	2	2							1	Breastfeeding poorly	Breastmilk				4. Breast milk									3		1		1	Breastfeeding poorly	Breastmilk				4. Breastmilk
67	C	2	2019-10-25	3	2	6	1	2	2							2																			1	Breastfeed	Breastmilk				4. Breastmilk
67	C	3	2019-12-23	1	2	8	1	2	1	Breastfeed	Breast milk	3		1		1	Breastfeed	Breast milk				4. Breast milk									3		1		1	Breastfeed	Breast milk				4. Breastmilk
67	C	4	2020-01-20	2	2	6	1	2	2							2																			1	Porridge	Wimbi and sugar	1. Wimbi porridge							8. Sugar
68	A	2	2019-10-30	4	1	7	1	1	2							1	Breastfeed	Breast milk													3		1		1	100ml porridge	Fortified blended flour
68	A	1	2019-10-22	1	2	1	2	2	2							2																			1	Breastfeed poorly	Breastmilk
68	A	3	2019-12-11	4	1	6	1	1	2							2																			1	200ml Porridge	Fortified blended flour( first food)										10. Fortified blended flour
68	A	4	2020-01-22	5	1	6	1	1	2							2																			1	200ml milk	Milk				4. Cow's milk
69	A	1	2019-10-30	3	2	6	1	2	2							1	Porridge but vomitted	Wimbi, mtama, muhogo, sugar and blueband	1. Wimbi, mtama, muhogo porridge							8. Sugar	9. Blueband				1		1		1	Ugali and kales and spinach soup	Ugali, vegetable soup and oil	1. Ugali						7. Kales		9. Oil			12. Spinach soup
69	A	2	2019-11-07	3	2	7	1	2	2							1	Porridge	Wimbi, mtama, sugar and 1/4 Rutf	1. Wimbi, mtama porridge							8. Sugar		10. RUTF			1		1		1	Porridge	Wimbi, mtama and 1/2 Rutf	1. Wimbi, mtama porridge									10. RUTF 1/2 satchet
69	A	3	2019-12-19	4	1	5	1	1	2							2																			1	Porridge	Wimbi, mtama and sugar	1. Wimbi, mtama porridge							8. Sugar
69	A	4	2020-02-03	4	1	5	1	1	2							2																			1	Porridge	Millet, sorghum and sugar
70	B	1	2019-10-31	4	1	5	1	1	2							2																			1	1 Ripe banana	Ripe banana							7. Ripe banana
70	B	2	2019-11-08	5	1	6	1	1	2							2																			1	200ml porridge	Wimbi and 1/2Rutf	1. Wimbi porridge									10. RUTF 1/2 satchet
70	B	3	2019-12-20	6	1	6	1	1	2							2																			1	200ml porridge and 1 slice of bread	Fortified blended flour and bread	1. Bread									10. Fortified blended flour
70	B	4	2020-01-31	6	1	6	1	1	2							2																			1	250ml porridge	Millet, sorghum and sugar	1. Millet, sorghum porridge							8. Sugar
71	A	1	2019-11-04	4	1	6	1	1	2							2																			1	Porridge but vomitted	Fortified blended flour										10. Fortified blended flour
71	A	2	2019-11-11	6	1	6	1	1	2							2																			1	Ugali and omena	Ugali, omena, tomatoes, onions and oil	1. Ugali	2. Omena					7. Tomatoes		9.Oil			12. Onions
71	A	3	2019-12-20	3	2	6	1	2	2							2																			1	250ml porridge	Wimbi, mawele, omena flour and sugar	1. Wimbi, mawele, omena porridge	1. Omena flour in mixed porridge with wimbi						8. Sugar
71	A	4	2020-02-04	3	2	5	1	2	2							2																			1	Porridge	Wimbi,cassava,terere,RUTF	1. Wimbi,cassava,terere porridge						7. Terere in porridge with cassava and millet
72	C	1	2019-11-05	4	1	6	1	1	2							2																			1	Porridge but vomited	Fortified blended flour and sugar								8. Sugar		10. Fortified blended flour
72	C	2	2019-11-13	6	1	6	1	1	2							2																			1	200ml porridge	Fortified blended flour and 1/4 Rutf										10. Fortified blended flour & 1/4 satchet of RUTF
72	C	3	2019-12-24	5	1	6	1	1	2							2																			1	Porridge	Fortified blended flour										10. Fortified blended flour
72	C	4	2020-02-07	4	1	6	1	1	2							2																			1	Porridge	Fortified blended flour										10. Fortified blended flour
73	C	1	2019-11-08	4	1	6	1	1	2							2																			1	Porridge	Wimbi and blueband	1. Wimbi porridge								9. Blueband
73	C	2	2019-11-22	4	1	6	1	1	2							2																			1	200ml milk	Milk				4. Cow's milk
73	C	3	2020-01-03	5	1	7	1	1	2							1	200ml milk	Milk				4. Cow's milk									1		1		1	Matoke	Green bananas, terere, meat soup, onions,tomatoes and oil	1. Green bananas						7. Terere & tomatoes		9. Oil			12. Meat soup & onions
73	C	4	2020-02-06	4	1	4	2	1	2							2																			1	200ml milk,	Milk				4. Cow's milk
74	B	1	2019-11-11	4	1	6	1	1	2							2																			1	Matoke	Green bananas,potatoes,carrots,terere,onions,tomatoes and oil	1. green bananas & potatoes					6. Carrots	7. Terere & tomatoes		9. Oil			12. Onions
74	B	2	2019-11-19	4	1	6	1	1	2							2																			1	100ml porridge	Wimbi and 1/2 Rutf	1. Wimbi porridge									10. RUTF 1/2 satchet
74	B	3	2020-01-06	5	1	6	1	1	2							2																			1	200ml porridge	Wimbi and sugar	1. Wimbi porridge							8. Sugar
74	B	4	2020-02-07	5	1	4	2	1	2							2																			2
75	A	1	2019-11-12	3	2	2	2	2	2							2																			1	Porridge but vomitted	Wimbi and 1/2 Rutf	1. Wimbi porridge									10. RUTF 1/2 satchet
75	A	2	2019-11-20	5	1	6	1	1	2							2																			1	Pediasure supplement	Milk				4. Cow's milk						10. RUTF
75	A	3	2020-01-03	5	1	5	1	1	2							2																			1	Porridge	Wimbi and Rutf	1. Wimbi porridge
75	A	4	2020-02-14	5	1	7	1	1	2							1	Infant formula	Milk				4. Infant formula									1		1		1	Porridge	Fortified blended flour										10. Fortified blended flour
76	A	1	2019-11-12	0	2	0	2	2	2							2																			2
77	B	1	2019-11-12	1	2	2	2	2	2							1	Breastfeed but poorly	Breast milk				4. Breast milk, taken poorly									3		1		1	Breastfeed but poorly	Breastmilk				4. Breastmilk
77	B	2	2019-11-22	1	2	5	1	2	2							1	Breastfeed	Breast milk				4. Breast milk									3		1		1	Breastfeed	Breast milk				4. Breastmilk
77	B	3	2020-01-06	3	2	6	1	2	2							2																			1	200ml porridge	Wimbi, maize flour and sugar	1. Wimbi & maize flour porridge							8. Sugar
77	B	4	2020-02-12	4	1	6	1	1	2							2																			1	Porridge	Fortified blended flour
78	C	2	2019-11-22	5	1	6	1	1	2							2																			1	Milk tea and beans	Beans and sugar
78	C	1	2019-11-13	1	2	5	1	2	2							2																			1	Breastfeed	Breast milk
78	C	3	2020-01-03	5	1	6	1	1	2							2																			1	250ml porridge	Fortified blended flour										10. Fortified blended flour
78	C	4	2020-02-12	5	1	5	1	1	2							2																			1	Porridge	Fortified blended flour										10. Fortified blended flour
79	C	1	2019-11-13	0	2	0	2	2	2							2																			2
79	C	2	2019-11-22	3	2	6	1	2	2							2																			1	200ml milk	Milk				4. Cow's milk
80	A	1	2019-12-16	1	2	3	2	2	2							2																			1	Breastfeed	Breastmilk				4. Breastmilk
80	A	2	2019-12-23	3	2	6	1	2	2							2																			1	200ml milk and 1/2 Rutf	Milk and 1/2 Rutf				4. Cow's milk						10. RUTF 1/2 satchet
80	A	3	2020-02-12	5	1	5	1	1	2							2																			1	Porridge	Fortified blended flour										10. Fortified blended flour
80	A	4	2020-03-09	3	2	6	1	2	2							1	Breastfeed	Breast milk				4. Breast milk									3		1		1	Porridge	Wimbi, sugar and blueband	1. Wimbi porridge							8. Sugar	9. Blueband
81	A	1	2019-12-16	1	2	0	2	2	2							2																			2
81	A	2	2019-12-24	2	2	5	1	2	2							2																			1	Porridge	Wimbi, sugar and 1/2 Rutf	1. Wimbi porridge							8. Sugar		10. RUTF 1/2 satchet
81	A	3	2020-01-28	3	2	6	1	2	2							2																			1	Weetabix and 200 ml milk	Milk and weetabix				4. Cow's milk						10. RUTF		12. weetabix
81	A	4	2020-03-11	3	2	6	1	2	2							2																			1	Porridge	Maize flour, wimbi flour and RUTF	1. Maize flour, wimbi porridge
82	B	1	2019-12-17	1	2	5	1	2	2							2																			1	Breastfeed	Breast milk				4. Breastmilk
82	B	2	2019-12-27	5	1	6	1	1	2							2																			1	250ml porridge	Mixed flour( does not know contents) and 1/2 Rutf										10. RUTF 1/2 satchet	11. Mixed flour porridge
82	B	3	2020-01-30	3	2	6	1	2	2							2																			1	Porridge	Wimbi, sugar and milk	1. Wimbi porridge			4. Cow's milk				8. Sugar
83	B	1	2019-12-17	1	2	5	1	2	2							2																			2
83	B	2	2019-12-27	6	1	6	1	1	2							2																			1	90ml Infant formula	Milk				4. Infant formula						10. Corn soya blend
83	B	4	2020-03-16	5	1	6	1	1	2							2																			1	Porridge	Corn soya blend
84	C	1	2019-12-31	0	2	0	2	2	2							2																			2
84	C	2	2020-01-08	5	1	6	1	1	2							2																			1	200ml porridge	Wimbi, sugar and Rutf	1. Wimbi porridge							8. Sugar		10. RUTF
85	C	1	2019-12-31	2	2	4	2	2	2							2																			1	100ml porridge	Wimbi,sugar and blueband	1. Wimbi porridge							8. Sugar	9. Blueband
85	C	2	2020-01-08	3	2	6	1	2	2							2																			1	300ml porridge	Wimbi and 1/4 Rutf	1. Wimbi porridge									10. RUTF 1/4 satchet
85	C	3	2020-02-14	4	1	6	1	1	2							2																			1	Porridge	Wimbi and sugar	1. Wimbi porridge							8. Sugar
85	C	4	2020-03-27	5	1	6	1	1	2							2																			1	Porridge	Wimbi, blue band and sugar	1. Wimbi porridge							8. Sugar	9. Blueband
86	B	1	2019-12-31	1	2	0	2	2	2							2																			2
86	B	2	2020-01-09	5	1	5	1	1	2							2																			1	Milk tea and 2 fried eggs	Eggs and oil				4. Cow's milk	5. Eggs				9. Oil			12. Tea
86	B	3	2020-02-14	5	1	6	1	1	2							2																			1	Porridge	Wimbimix,RUTF	1. Wimbi porridge									10. RUTF
86	B	4	2020-04-07	5	1	6	1	1	2							2																			1	Porridge	Wimbi flour and milk	1. Wimbi porridge			4. Cow's milk
87	A	1	2020-01-09	1	2	6	1	2	2							1	Breastfeed	Breast milk				Breast milk									3		1		1	Breastfeed	Breast milk				4. Breastmilk
87	A	2	2020-01-17	4	1	6	1	1	2							2																			1	200ml porridge	Wimbi and RUTF	1. Wimbi porridge									10. RUTF
87	A	3	2020-02-24	3	2	6	1	2	2							2																			1	Porridge	Maize flour,milk,sugar	1. Maize porridge			4. Cow's milk				8. Sugar
87	A	4	2020-04-09	3	2	4	2	2	2							2																			1	Porridge	Wimbi,sugar	1. Wimbi porridge							8. Sugar
88	B	1	2020-01-27	3	2	5	1	2	2							2																			1	200ml porridge	Fortified blended flour										10. Fortified blended flour
88	B	2	2020-02-03	4	1	6	1	1	2							2																			1	Porridge	Wimbi,1/4 RUTF	1. Wimbi porridge									10. RUTF 1/4 satchet
88	B	3	2020-03-09	3	2	6	1	2	2							2																			1	Porridge	Fortified blended flour										10. Fortified blended flour
88	B	4	2020-04-20	4	1	8	1	1	1	Fermented milk	Fermented milk	1		1		1	Porridge	Wimbi, RUTF	1. Wimbi porridge									10. RUTF			1		1		1	Porridge	Wimbi, RUTF	1. Wimbi porridge									10. RUTF
89	A	1	2020-01-27	1	2	6	1	2	2							2																			1	Breastfeed	Breast milk				4. Breastmilk
89	A	2	2020-02-05	4	1	6	1	1	2							2																			1	Porridge	Corn Soya blend flour and RUTF										10. Corn soya blend & RUTF
89	A	3	2020-03-02	4	1	6	1	1	2							2																			1	Porridge	Wimbi	1. Wimbi porridge
89	A	4	2020-04-14	4	1	6	1	1	2							2																			1	Porridge	Wimbi,blue band	1. Wimbi porridge								9. Blueband
90	C	1	2020-01-27	0	2	0	2	2	2							2																			2
90	C	2	2020-02-26	3	2	5	1	2	2							2																			1	Milk,tea,mandazi	Milk, tea,mandazi	1. Mandazi			4. Cow's milk								12. Tea
90	C	3	2020-03-10	4	1	5	1	1	2							2																			1	Porridge	Wimbi and sugar	1. Wimbi porridge							8. Sugar
90	C	4	2020-04-20	5	1	5	1	1	2							2																			1	Milk,tea,rice	Milk, tea,rice	1. Rice			4. Cow's milk								12. Tea
91	B	1	2020-01-31	1	2	2	2	2	2							2																			1	Breastfeed	Breast milk				4. Breastmilk
91	B	2	2020-02-10	3	2	5	1	2	2							2																			2
91	B	3	2020-03-11	4	1	6	1	1	2							2																			1	Porridge	Wimbi and sugar	1. Wimbi porridge							8. Sugar
92	B	1	2020-02-07	1	2	1	2	2	2							2																			2
92	B	2	2020-02-17	4	1	7	1	1	2							1	Milk	Milk				4. Cow's milk									1		1		1	Porridge	Wimbi and Rutf	1. Wimbi porridge									10. RUTF
93	A	1	2020-02-07	0	2	2	2	2	2							2																			1	Black tea	Water and sugar								8. Sugar				12. Tea
93	A	2	2020-02-17	3	2	5	1	2	2							2																			1	Porridge	Wimbi,RUTF	1. Wimbi porridge									10. RUTF
93	A	3	2020-03-25	1	2	6	1	2	2							2																			1	Porridge	Wimbi and sugar	1. Wimbi porridge							8. Sugar
94	C	1	2020-02-18	1	2	0	2	2	2							2																			2
94	C	2	2020-02-26	6	1	5	1	1	2							2																			1	Porridge	Corn Soya blend flour
94	C	4	2020-07-30	6	1	6	1	1	2							2																			1	Porridge	Fortified blended flour										10. Fortified blended flour
95	B	1	2020-02-24	2	2	6	1	2	2							2																			1	Porridge	Wimbi	1. Wimbi porridge
95	B	2	2020-03-03	4	1	6	1	1	2							2																			1	Milk	Milk				4. Cow's milk
95	B	3	2020-04-08	5	1	7	1	1	2							1	Sweet potatoes, milk	Sweet potatoes,milk,	1. Sweet potatoes			4. Cow's milk									1		1		1	Porridge	Corn soya blend										10. Corn soya blend
95	B	4	2020-05-19	6	1	7	1	1	2							1	200ml milk	Milk				4. Cow's milk									1		1		1	Porridge	Wimbi, blueband and sugar	1. Wimbi porridge							8. Sugar	9. Blueband
96	C	1	2020-02-24	4	1	2	2	2	2							2																			1	Porridge	Wimbi, soya beans flour and sugar	1. Wimbi with soya beans porridge		3. Soya beans with wimbi in porridge					8. Sugar
96	C	2	2020-03-06	5	1	6	1	1	2							2																			1	Porridge	Wimbi and 1/2 Rutf	1. Wimbi porridge									10. RUTF 1/2 satchet
97	C	1	2020-02-27	2	2	5	1	2	2							2																			1	Porridge	Wimbi,maize flour ,sugar	4. Cow's milk							8. Sugar
97	C	2	2020-03-05	2	2	5	1	2	2							2																			1	Milk	Milk				4. Cow's milk
97	C	3	2020-04-17	5	1	5	1	1	2							2																			1	Milk,200ml	Milk				4. Cow's milk
97	C	4	2020-05-22	5	1	6	1	1	2							2																			1	Porridge	Wimbi, mtama and sugar	1. Wimbi & mtama porridge							8. Sugar
98	A	1	2020-03-03	3	2	6	1	2	2							2																			1	Porridge but vomitted	Wimbi and sugar	1. Wimbi porridge							8. Sugar
99	A	1	2020-03-05	1	2	3	2	2	2							2																			1	Breast feeding	Breastmilk				4. Breastmilk
99	A	2	2020-03-18	3	2	6	1	2	2							2																			1	Porridge	Wimbi, RUTF	1. Wimbi porridge									10. RUTF
100	A	1	2020-03-05	1	2	3	2	2	2							2																			1	Breastfeeding	Breast milk				4. Breastmilk
100	A	2	2020-03-12	4	1	6	1	1	2							2																			1	Milk	Milk				4. Cow's milk
100	A	3	2020-04-17	5	1	8	1	1	1	Milk	Milk	1		1		1	Milk	Milk 200ml				4. Cow's milk									1		1		1	Porridge	Maize flour,sugar	1. Maize porridge							8. Sugar
100	A	4	2020-06-02	3	2	6	1	2	2							2																			1	Yogurt	Yoghurt 250ml				4. Yoghurt
101	A	1	2020-03-09	1	2	0	2	2	2							2																			2
101	A	2	2020-03-30	3	2	6	1	2	2							2																			1	Infant formula	Milk				4. Infant formula
101	A	3	2020-04-21	4	1	6	1	1	2							2																			1	Porridge	Wimbi and sugar	1. Wimbi porridge							8. Sugar
101	A	4	2020-06-02	4	1	6	1	1	2							2																			1	Matoke	Green bananas, potatoes, murenda, onions, tomatoes and oil	1. Green bananas, potatoes						7. murenda, tomatoes		9. Oil			12. Onions
102	A	1	2020-03-12	1	2	3	2	2	1	Breast milk	Breast milk	3		1		2																			1	Breastfeeding	Breastmilk				4. Breastmilk
102	A	2	2020-03-19	3	2	6	1	2	2							2																			1	Fermented milk	Fermented milk				4. Fermented milk
102	A	3	2020-04-23	3	2	6	1	2	2							2																			1	Porridge	Wimbi and sugar	1. Wimbi porridge							8. Sugar
102	A	4	2020-06-04	3	2	6	1	2	2							2																			1	Breastfeed	Breastmilk				4. Breastmilk
103	C	1	2020-03-12	1	2	3	2	2	2							2																			1	Breastfeeding	Breast milk				4. Breastmilk
103	C	2	2020-03-19	4	1	6	1	1	2							2																			1	Breastfeeding	Breast milk				4. Breastmilk
103	C	3	2020-04-23	6	1	6	1	1	2							2																			1	Breastfeed	Breastmilk				4. Breastmilk
103	C	4	2020-06-04	5	1	5	1	1	2							2																			1	Porridge	Wimbi, blueband and sugar	1. Wimbi porridge							8. Sugar	9. Blueband
104	B	1	2020-03-18	0	2	0	2	2	2							2																			2
105	B	1	2020-03-19	1	2	0	2	2	2							2																			2
105	B	2	2020-03-26	3	2	6	1	2	2							2																			1	Porridge	Wimbi, RUTF and raw egg	1. Wimbi porridge				5. Raw Eggs					10. RUTF
105	B	3	2020-04-30	5	1	6	1	1	2							2																			1	Porridge	Wimbi, groundnuts, maize flour, soybeans, milk and sugar	Wimbi, groundnuts, maize & soya porridge			4. Cow's milk				8. Sugar
105	B	4	2020-06-11	4	1	6	1	1	2							2																			1	Porridge	Wimbi,maize flour,sugar	Wimbi & maize porridge							8. Sugar
106	C	1	2020-03-24	1	2	1	2	2	2							2																			1	200ml milk	Milk				4. Cow's milk
107	C	1	2020-04-01	2	2	3	2	2	2							2																			2
107	C	2	2020-04-09	5	1	6	1	1	2							2																			1	Porridge	Wimbi, milk and Rutf	1. Wimbi porridge			4. Cow's milk						10. RUTF
107	C	3	2020-05-14	5	1	6	1	1	2							2																			1	Porridge	Wimbi,sugar,blueband	1. Wimbi porridge							8. Sugar	9. Blueband
107	C	4	2020-06-25	5	1	6	1	1	2							2																			1	Ugali and potatoes	Ugali, potatoes, onions, tomatoes and oil	1. Ugali, potatoes,					6. Tomatoes			9. Oil			12. Onions
108	B	1	2020-04-03	0	2	0	2	2	2							2																			2
108	B	2	2020-04-14	5	1	6	1	1	2							2																			1	Porridge	Wimbi mix,RUTF	1. Wimbi porridge									10. RUTF
108	B	3	2020-05-18	4	1	6	1	1	2							2																			1	Porridge	Wimbi and sugar	1. Wimbi porridge							8. Sugar
108	B	4	2020-06-29	5	1	6	1	1	2							2																			1	Milk	Milk 250ml				4. Cow's milk
109	B	1	2020-06-05	3	2	7	1	2	2							1	Breastfeeding	Breastmilk				4. Cow's milk									3		1		1	Matoke around 4 table spoons	Green bananas, liver soup, onions, tomatoes and oil	1. Green bananas					6. Tomatoes			9. Oil			12. Onions, liver soup
109	B	2	2020-06-15	4	1	6	1	1	2							2																			1	Breastfeeding,porridge	Breast milk, wimbi,cassava flour,sugar
109	B	3	2020-07-20	5	1	6	1	1	2							2																			1	Milk	Milk infant formula				4. Infant formula
109	B	4	2020-08-31	4	1	6	1	1	2							2																			1	Milk	Fresh milk				4. Cow's milk
110	B	1	2020-06-10	5	1	6	1	1	2							2																			1	Porridge	Millet,soyaRUTF	1. Wimbi & soya porridge									10. RUTF
110	B	2	2020-06-19	5	1	6	1	1	2							2																			1	Fresh milk200ml	Milk				4. Cow's milk
110	B	3	2020-07-24	5	1	6	1	1	2							2																			1	Milk and bread	Milk 2 slices bread blue band	1. Bread			4. Cow's milk
110	B	4	2020-09-03	6	1	6	1	1	2							2																			1	Porridge	fortified blended flour										10. Fortified blended flour
111	A	1	2020-06-10	4	1	2	2	2	2							2																			2
111	A	2	2019-06-18	4	1	5	1	1	2							2																			2
111	A	3	2020-07-23	4	1	6	1	1	2							2																			1	Porridge	Wimbi,oils sugar	1. Wimbi porridge							8. Sugar	9. Oil
111	A	4	2020-09-03	5	1	6	1	1	2							2																			1	Arrow roots potatoes green bananas	Arrow roots potatoes green bananas oil onions tomatoes	1. Arrow roots potatoes green bananas					6. Tomatoes			9. Oil			12. Onions
112	C	1	2020-06-16	4	1	6	1	1	2							2																			1	1/2 RUTF	RUTF										10. RUTF 1/2 satchet
112	C	2	2020-06-24	5	1	6	1	1	2							2																			1	Potatoes and beans	Potatoes, beans, onions, tomatoes and oil	1. Potatoes		3. Beans			6. Tomatoes			9. Oil			12. Onions
112	C	3	2020-08-06	5	1	6	1	1	2							2																			1	Ugali and mrenda	Ugali, mrenda, tomatoes, onions and oil	1. Ugali					6. Mrenda & tomatoes			9.Oil			12. Onions
112	C	4	2020-09-10	6	1	6	1	1	2							2																			1	Ugali and minced meat	Ugali, minced meat, onions, tomatoes and oil	1. Ugali	2. Mince meat				6. Tomatoes			9. Oil			12. Onions
113	A	1	2020-06-22	5	1	6	1	1	2							2																			1	Porridge	Millet, sorghum, ground nuts, sugar and blueband	1. Millet, sorghum, ground nuts porridge		3. Groundnuts mixed with millet, sorghum in porridge					8. Sugar	9. Blueband
113	A	2	2020-06-30	5	1	6	1	1	2							2																			1	Porridge	Millet, groundnuts and sugar	1. Millet, groundnuts porridge		3. Groundnut & millet porridge					8. Sugar
113	A	3	2020-08-05	6	1	6	1	1	2							2																			1	Porridge	Wimbi, blueband and sugar	1. Wimbi porridge							8. Sugar	9. Blueband
113	A	4	2020-09-16	6	1	6	1	1	2							2																			1	Porridge	Fortified blended flour										10. Fortified blended flour
114	A	1	2020-06-22	3	2	6	1	2	2							2																			1	Porridge	Wimbi, soya beans and sugar	1. Wimbi & soya bean porridge		3. Soyabean with wimbi porridge					8. Sugar
114	A	2	2020-07-02	3	2	6	1	2	2							2																			1	Porridge	Wimbi and sugar	1. Wimbi porridge							8. Sugar
114	A	3	2020-08-04	4	1	5	1	1	2							2																			1	Porridge	Millet, sugar and 1 sachet RUTF	1. Wimbi porridge							8. Sugar		10. RUTF
114	A	4	2020-09-22	3	2	6	1	2	2							2																			1	200ml fresh milk	Milk				4. Cow's milk
115	C	1	2020-06-25	5	1	6	1	1	2							2																			1	Porridge	Wimbi and sugar	1. Wimbi porridge							8. Sugar
115	C	2	2020-07-03	5	1	6	1	1	2							2																			1	Porridge	Wimbi, milk and sugar	1. Wimbi porridge			4. Cow's milk				8. Sugar
115	C	3	2020-08-07	5	1	6	1	1	2							2																			1	Porridge	Wimbi, milk and sugar	1. Wimbi porridge			4. Cow's milk				8. Sugar
115	C	4	2020-09-18	4	1	6	1	1	2							2																			1	Milk and bread	Milk and bread	1. Bread			4. Cow's milk
116	B	1	2020-06-29	3	2	2	2	2	2							2																			1	Ugali and mrenda	Ugali, mrenda, onions, tomatoes and oil	1. Ugali					6. Mrenda & tomatoes			9. Oil			12. Onions
116	B	2	2020-07-07	5	1	6	1	1	2							2																			1	Porridge	Wimbi, sugar and homemade peanut butter	1. Wimbi porridge		3. Peanut butter					8. Sugar
116	B	3	2020-08-11	5	1	6	1	1	2							1	Porridge	Wimbi flour,sugar,	1. Wimbi porridge							8. Sugar					1		1		1	Fresh milk	Milk 200ml				4. Cow's milk
116	B	4	2020-09-22	4	1	7	1	1	2							1	Porridge	Wimbi,milk	1. Wimbi porridge			4. Cow's milk									1		1		1	Fresh milk	Fresh milk				4. Cow's milk
117	B	1	2020-06-29	1	2	2	2	2	2							2																			2
117	B	4	2020-10-08	5	1	2	2	2	2							2																			2
118	C	1	2020-07-07	5	1	6	1	1	2							2																			1	Porridge	Millet, sorghum, milk and sugar	1. Millet, sorghum porridge			4. Cow's milk				8. Sugar
118	C	2	2020-07-15	5	1	6	1	1	2							2																			1	Porridge	Wimbi, sorghum, maize flour and sugar	1. Wimbi, sorghum, maize							8. Sugar
118	C	4	2020-11-12	5	1	6	1	1	2							2																			1	200ml porridge	Wimbi, milk, blueband and sugar	1. Wimbi porridge							8. Sugar	9. Blueband
119	A	1	2020-07-10	1	2	2	2	2	2							2																			1	Breastfeeding	Breast milk				4. Breastmilk
119	A	2	2020-07-20	4	1	6	1	1	2							2																			1	Porridge	Wimbi,blueband,RUTF	1. Wimbi porridge								9. Blueband	10. RUTF
119	A	3	2020-08-25	5	1	6	1	1	2							2																			1	Porridge	Fortified blended flour										10. Fortified blended flour
119	A	4	2020-10-08	5	1	6	1	1	2							2																			1	Porridge	fortified blended flour										10. Fortified blended flour
120	C	1	2020-07-10	2	2	3	2	2	2							2																			1	Breastfeed	Breastmilk				4. Breastmilk
120	C	2	2020-07-20	5	1	7	1	1	1	Breastfeed	Breastmilk	3		1		2																			1	250ml Porridge	Wimbi and 1 Rutf	1. Wimbi porridge									10. RUTF
120	C	3	2020-08-25	6	1	6	1	1	2							2																			1	Weetabix	Weetabix one piece												12. Weetabix
120	C	4	2020-10-08	5	1	6	1	1	2							2																			1	Porridge	Wimbi,RUSF	1. Wimbi porridge									10. RUSF
121	C	1	2020-07-29	0	2	1	2	2	2							2																			2
121	C	2	2020-08-07	5	1	6	1	1	2							2																			1	Porridge	Wimbi,RUTF	1. Wimbi porridge									10. RUTF
121	C	3	2020-09-10	4	1	6	1	1	2							2																			1	Porridge	Wimbi,milk, sugar	1. Wimbi porridge			4. Cow's milk				8. Sugar
122	A	1	2020-08-03	3	2	6	1	2	2							2																			1	Porridge	Millet, milk, sugar and blueband	1. Wimbi porridge			4. Cow's milk				8. Sugar	9. Blueband
122	A	2	2020-08-11	3	2	6	1	2	2							2																			1	Porridge	Wimbi and RUTF	1. Wimbi porridge									10. RUTF
122	A	3	2020-09-22	4	1	6	1	1	2							2																			1	Porridge	Wimbi, blueband and sugar	1. Wimbi porridge							8. Sugar	9. Blueband
122	A	4	2020-11-03	5	1	6	1	1	2							2																			1	Porridge	Wimbi, milk and RUTF	1. Wimbi porridge			4. Cow's milk						10. RUTF
123	B	1	2020-08-03	2	2	4	2	2	2							1	Breastfed	Breast milk				4. Breast milk									3		1		1	Breastfed	Breast milk				4. Breastmilk
123	B	2	2020-08-11	5	1	6	1	1	2							1	Porridge	Wimbi,mtama,sugar,RUTF	1. Wimbi & mtama porridge							8. Sugar		10. RUTF			1		1		1	Fruit salad	Avocado,ripe banana							7. Avocado & ripe banana
123	B	3	2020-09-22	5	1	7	1	1	2							1	Porridge	Wimbi,RUTF	1. Wimbi porridge									10. RUTF			1		1		1	Fresh milk	Fresh milk 200ml				4. Cow's milk
123	B	4	2020-11-03	6	1	6	1	1	2							2																			1	Porridge	Wimbi and 1 sachet of RUTF	1. Wimbi porridge									10. RUTF
124	A	1	2020-08-04	2	2	6	1	2	2							2																			1	Breastfeed	Breast milk				4. Breastmilk
124	A	2	2020-08-17	3	2	4	2	2	2							2																			1	Porridge 100ml	Millet, mawele, omena , groundnut, baridi flours; sugar and RUTF	1. Millet, mawele, omena , groundnut		3. Millet, mawele, omena , groundnut					8. Sugar		10. RUTF	11. Baridi flour
124	A	3	2020-09-23	3	2	6	1	2	2							2																			1	Porridge	Millet and RUSF	1. Wimbi porridge									10. RUSF
124	A	4	2020-11-16	4	1	6	1	1	2							2																			1	Breastfeed	Breastmilk				4. Breastmilk
125	C	1	2020-08-21	3	2	6	1	2	2							2																			1	Porridge	Wimbi and RUTF	1. Wimbi porridge									10. RUTF
125	C	2	2020-09-01	4	1	6	1	1	2							2																			1	Porridge	Wimbi and RUTF	1. Wimbi porridge									10. RUTF
125	C	3	2020-11-04	6	1	6	1	1	2							2																			1	Fried beans	Beans, onions, tomatoes and oil			3. Beans				7.Tomatoes		9.Oil			12. Onions
125	C	4	2020-11-20	5	1	6	1	1	2							2																			1	Milk tea and mandazi	Mandazi, sugar, milk and water	1. Mandazi			4. cow's milk				8. Sugar	9.Oil
126	B	1	2020-09-03	3	2	6	1	2	2							2																			1	Porridge	Millet, sorghum, soyabeans, groundnuts and 1/2 RUTF	1. Millet, mawele, omena , groundnut, baridi flours		3. Millet, mawele, omena , groundnut, baridi flours							10. RUTF 1/2 satchet
126	B	2	2020-09-11	4	1	6	1	1	2							2																			1	Porridge	Wimbi, soya and RUTF	1. Wimbi, soya		3. Wimbi, soya							10. RUTF
126	B	3	2020-10-16	5	1	6	1	1	2							2																			1	Porridge	Millet and sugar	1. Wimbi porridge							8. Sugar
127	A	1	2020-09-10	0	2	0	2	2	2							2																			2
127	A	2	2020-09-17	2	2	6	1	2	1	Porridge	Millet, sorghum and soya beans	1		1		2																			1	Porridge	Millet, sorghum, soyabeans and RUTF	1. Millet, sorghum, soyabeans		3. Millet, sorghum, soyabeans							10. RUTF
127	A	4	2020-12-04	2	2	6	1	2	2							2																			1	Porridge	Wimbi and 1/2 Rutf	1. Wimbi porridge									10. RUTF 1/2 satchet
128	B	4	2020-12-07	4	1	6	1	1	2							2																			1	150ml milk	Milk				4. Cow's milk
128	B	3	2020-10-26	5	1	6	1	1	2							2																			1	100 ml milk	Milk				4. Cow's milk
128	B	2	2020-09-21	4	1	6	1	1	2							2																			1	200ml fresh milk	Milk				4. Cow's milk
128	B	1	2020-09-11	4	1	6	1	1	2							2																			1	Infant formula 125 ml	Milk				4. Cow's milk
129	A	4	2020-12-07	3	2	5	1	2	2							2																			2
129	A	3	2020-10-26	4	1	6	1	1	2							2																			1	Porridge	Wimbi and RUSF	1. Wimbi porridge									10. RUSF
129	A	2	2020-09-21	3	2	6	1	2	2							2																			1	Porridge	Wimbi and 1/2 RUTF	1. Wimbi porridge									10. RUTF 1/2 satchet
129	A	1	2020-09-11	3	2	6	1	2	2							2																			1	Porridge	Wimbi, milk, blueband and sugar	1. Wimbi porridge			4. Cow's milk				8. Sugar	9. Blueband
130	C	1	2020-09-11	4	1	6	1	1	2							2																			1	Porridge	Wimbi and sugar	1. Wimbi porridge							8. Sugar
130	C	2	2020-09-21	5	1	6	1	1	2							2																			1	Porridge	Soya and RUTF			3. Soya							10. RUTF
130	C	3	2020-10-26	5	1	6	1	1	2							2																			1	Porridge	Maize flour,soya and RUSF	1. Maize flour,soya		3. Maize flour,soya
130	C	4	2020-12-07	6	1	6	1	1	2							2																			1	Porridge	Wimbi and sugar	1. Wimbi porridge							8. Sugar		10. RUSF
131	A	1	2020-10-12	3	2	0	2	2	2							2																			2
131	A	2	2020-10-21	3	2	6	1	2	2							2																			1	Porridge	Wimbi,RUTF	1. Wimbi porridge									10. RUTF
131	A	3	2020-11-30	4	1	6	1	1	2							2						4. Breast milk													1	RUTF	RUTF										10. RUTF
131	A	4	2021-02-02	4	1	7	1	1	2							1	Breastfeed	Breast milk													3		1		1	Porridge	Wimbi, sugar and blueband	1. Wimbi porridge							8. Sugar	9. Blueband
132	C	1	2020-10-12	1	2	6	1	2	2							2																			1	Breastfeed	Breast milk				4. Breastmilk
132	C	2	2020-10-21	4	1	7	1	1	2							1	Porridge	Wimbi,RUTF	1. Wimbi porridge									10. RUTF			1		1		1	Porridge	Wimbi,RUTF	1. Wimbi porridge									10. RUTF
132	C	3	2020-12-01	4	1	7	1	1	2							1	Porridge	Wimbi,sugar	1. Wimbi							8. Sugar					1		1		1	Matoke	Green bananas,potatoes, tomatoes, oil, onions	1. Green bananas,potatoes						7. Tomatoes		9.oil			12. Onions
132	C	4	2021-01-11	4	1	7	1	1	2							1	Breastfeed	Breast milk				4. Breast milk									3		1		1	Porridge	Maize flour, milk and sugar	1. maize porridge			4. Cow's milk				8. Sugar
133	B	1	2020-10-14	4	1	6	1	1	2							2																			1	Porridge	Wimbi, baridi and Rutf	1. Wimbi porridge									10. RUTF		11. Baridi flour
133	B	2	2020-10-22	4	1	6	1	1	2							2																			1	Rice, kamande and terere	Rice, kamande, terere, onions, tomatoes and oil	1. Rice		3. Kamande				7. Terere & tomatoes		9. Oil			12. Onions
133	B	3	2020-12-01	4	1	6	1	1	2							2																			1	Porridge	Wimbi,RUTF	1. Wimbi porridge									10. RUTF
133	B	4	2021-01-07	5	1	6	1	1	2							2																			1	Matoke	Green bananas, potatoes, terere, tomatoes, onions and oil	1. Green bananas, potatoes,						7. Terere & tomatoes		9. Oil			12. Onions
134	C	1	2020-10-15	1	2	4	2	2	1	Breastfeeding	Breast milk	3		1		2																			2
135	B	1	2020-10-19	2	2	3	2	2	2							2																			1	Porridge	Wimbi and sugar	1. Wimbi porridge							8. Sugar
136	A	1	2020-10-22	0	2	1	2	2	2							2																			2
137	B	1	2020-10-22	1	2	7	1	2	2							1	Breastfeed	Breast milk				4. Breast milk									3		1		1	Breastfeed	Breast milk				4. Breastmilk
137	B	2	2020-10-30	4	1	6	1	1	2							2																			1	Porridge	Wimbi, milk and sugar	1. Wimbi porridge			4. Cow's milk				8. Sugar
137	B	3	2020-12-04	4	1	6	1	1	2							2																			1	Porridge	Wimbi and RUTF	1. Wimbi porridge									10. RUTF
137	B	4	2021-01-15	4	1	6	1	1	2							2																			1	Porridge but vomitted	Wimbi and RUTF	1. Wimbi porridge									10. RUTF
138	C	1	2020-10-23	3	2	6	1	2	2							2																			1	Porridge	Cassava, sorghum flour and RUTF	1. Cassava, sorghum porridge									10. RUTF
138	C	2	2020-11-02	3	2	6	1	2	2							2																			1	Porridge	Cassava, sorghum, blueband and RUTF	1. Cassava, sorghum porridge								9. Blueband	10. RUTF
138	C	3	2020-12-07	4	1	6	1	1	2							2																			1	Porridge	Corn Soya Blend										10. Corn Soya Blend
138	C	4	2021-01-18	5	1	6	1	1	2							2																			1	150ml porridge	Wimbi, milk and sugar	1. Wimbi porridge			4. Cow's milk				8. Sugar
139	A	1	2020-10-26	0	2	1	2	2	2							2																			1	Porridge	Wimbi,sugar	1. Wimbi porridge							8. Sugar
139	A	2	2020-11-03	5	1	6	1	1	2							2																			1	Porridge	Wimbi and 1/2 RUTF	1. Wimbi porridge									10. RUTF 1/2
139	A	3	2020-12-08	6	1	6	1	1	2							2																			1	Porridge	Wimbi and RUTF	1. Wimbi porridge									10. RUTF
139	A	4	2021-01-18	5	1	6	1	1	2							2																			1	200ml milk	Milk				4. Cow's milk
140	B	1	2020-11-09	2	2	1	2	2	2							2																			2
140	B	2	2020-11-17	6	1	6	1	1	2							2																			1	Porridge	Wimbi and 1/2 RUTF	1. Wimbi porridge									10. RUTF 1/2
140	B	3	2020-12-22	4	1	6	1	1	2							2																			1	Porridge	Wimbi, Rusf and blueband	1. Wimbi porridge								9. Blueband	10. RUSF
140	B	4	2021-02-02	4	1	6	1	1	2							1	Breastfeeding	Breast milk				4.Breast milk									3		1		1	Porridge	Wimbi and RUSF	1. Wimbi porridge									10. RUSF
141	A	1	2020-11-17	4	1	5	1	1	2							2																			2
141	A	2	2020-11-25	3	2	5	1	2	2							2																			1	Porridge	Maize flour wimbi 1/2Rutf	1. Maize flour wimbi									10. RUTF 1/2
141	A	3	2021-01-04	5	1	6	1	1	2							2																			1	Porridge	Wimbi maize flour sugar	1. Maize flour wimbi							8. Sugar
141	A	4	2021-02-15	3	2	6	1	2	2							2																			1	Breastfeed	Breastmilk				4. Breastmilk				8. Sugar
142	C	1	2020-11-19	2	2	6	1	2	2							2																			1	150ml porridge	Millet, sorghum, groundnuts flours and sugar	1. Millet, sorghum, groundnuts		3. Millet, sorghum, groundnuts
142	C	2	2020-11-30	3	2	6	1	2	2							2																			1	Porridge	Wimbi and 1 Rutf	1. Wimbi porridge									10. RUTF 1
143	B	1	2020-12-28	2	2	6	1	2	2							2																			1	Porridge	Wimbi sugar	1. Wimbi porridge							8. Sugar
143	B	2	2021-01-04	4	1	6	1	1	2							2																			1	Porridge	Wimbi mix cassava Rutf	1. Wimbi mix cassava									10. RUTF
144	C	1	2021-01-20	4	1	6	1	1	2							2																			1	Porridge	Wimbi sugar	1. Wimbi porridge							8. Sugar
144	C	2	2021-01-27	3	2	6	1	2	2							2																			1	Porridge	Wimbi 1/2Rutf	1. Wimbi porridge									10. RUTF 1/2
145	C	2	2021-02-08	6	1	6	1	1	2							2																			1	Yams meat spinach potatoes	Minced meat yams potatoes oil onions tomatoes	1. Yams, potatoes	2. Mince meat					7. Tomatoes		9. Oil			12. Onions
145	C	1	2021-01-29	3	2	3	2	2	2							2																			1	Porridge	Millet maize flour oil Rutf	1. Millet maize porridge								9. Oil	10. RUTF
145	C	3	2021-03-15	5	1	7	1	1	1	Breastfeed	Breast milk	3		1		2																			1	Porridge	Wimbi, oil and sugar	1. Wimbi porridge							8. Sugar	9. Oil
145	C	4	2021-04-26	5	1	6	1	1	2							2																			1	Porridge	Millet sugar	1. Millet porridge							8. Sugar
146	B	1	2021-02-04	3	2	4	2	2	2							2																			1	Porridge	Wimbi sugar milk	1. Wimbi porridge			4. cow's milk				8. Sugar
146	B	2	2021-02-11	4	1	5	1	1	2							2																			1	Matoke	Green bananas, spinach, onions, tomatoes and oil	1. Green bananas						7. Spinach, tomatoes		9. Oil			12. Onions
146	B	3	2021-03-18	4	1	3	2	2	2							2																			2
146	B	4	2021-04-30	5	1	4	2	1	2							2																			2
147	B	1	2021-02-05	4	1	6	1	1	2							1	Fresh milk	Fresh milk				4. Cow's milk									1		1		1	Porridge	Wimbi omena oil	1. Wimbi omena	2. Wimbi omena							9. Oil
147	B	2	2021-02-15	4	1	7	1	1	2							1	Porridge	Wimbi and blueband	1. Wimbi porridge								9. Blueband				1		1		1	Yoghurt	Milk				4. Yoghurt
147	B	3	2021-03-23	6	1	6	1	1	2							2																			1	Fresh milk	Fresh milk				4. Cow's milk
147	B	4	2021-05-03	5	1	6	1	1	2							2																			1	1RUTF	RUTF										10. RUTF 1
148	A	1	2021-02-12	3	2	6	1	2	2							2																			1	Porridge	Wimbi and sugar	1. Wimbi porridge							8. Sugar
148	A	2	2021-02-22	4	1	6	1	1	2							2																			1	Arrow roots and potatoes	Arrow roots, potatoes, carrots, onions, tomatoes and oil	1. Arrow roots, potatoes					6. Carrots			9. Oil			12. Onions
148	A	3	2021-04-01	3	2	6	1	2	2							2																			1	Porridge	Wimbi and 1/2 RUTF	1. Wimbi porridge									10. RUTF 1/2
148	A	4	2021-05-21	3	2	6	1	2	2							2																			1	Porridge	Wimbi and RUTF	1. Wimbi porridge									10. RUTF
149	A	1	2021-02-17	2	2	4	2	2	2							2																			1	Porridge	Wimbi sugar	1. Wimbi porridge							8. Sugar
150	A	1	2021-02-19	5	1	5	1	1	2							2																			1	Fresh milk	Milk				4. Cow's milk
150	A	2	2021-03-01	4	1	6	1	1	2							2																			1	Fresh milk	Fresh milk 200ml				4. Cow's milk
150	A	3	2021-04-06	4	1	4	2	1	2							2																			1	Porridge	Porridge rusf satchet										10. RUSF
150	A	4	2021-05-17	5	1	6	1	1	2							2																			1	Mashed potatoes	Potatoes, green peas, carrots, tomatoes, onions and oil	1. Potatoes		3. Peas			6. Carrots	7. Tomatoes		9.Oil			12. Onions
151	C	1	2021-02-22	2	2	6	1	2	2							2																			1	Porridge	Wimbi and sugar	1. Wimbi porridge							8. Sugar
151	C	2	2021-03-01	5	1	6	1	1	2							2																			1	Porridge	Wimbi blue band	1. Wimbi porridge								9. Blueband
151	C	3	2021-04-06	5	1	6	1	1	2							2																			1	Porridge	Wimbi blue band sugar	1. Wimbi porridge							8. Sugar	9. Blueband
152	C	1	2021-02-22	4	1	6	1	1	2							2																			1	Potatoes, pumpkin and peas	Potatoes, pumpkin, peas	1. Potatoes		3. Peas			6. Pumpkin
152	C	2	2021-03-01	3	2	6	1	2	2							2																			1	Pumpkin peas	Pumpkin peas onions tomatoes oil			3. Peas			6. Pumpkin	7. Tomatoes		9. Oil			12. Onions
152	C	3	2021-04-06	3	2	6	1	2	2							2																			1	Pumpkin terere potatoes ndengu	Pumpkin terere potatoes onions tomatoes oil ndengu	1. Potatoes		3. Ndengu			6. Pumpkin, Terere			9. Oil			12. Onions
152	C	4	2021-05-24	3	2	6	1	2	2							2																			1	Ugali and Mrenda	Ugali, mrenda, onions,tomatoes and oil	1. Ugali						7. Mrenda, tomatoes		9. Oil			12. Onions
153	A	1	2021-02-22	3	2	6	1	2	2							2																			1	Porridge	Wimbi and 1/4 RUTF	1. Wimbi porridge									10. RUTF 1/4
153	A	2	2021-03-02	4	1	6	1	1	2							2																			1	Milk	Fresh milk				4. Cow's milk
153	A	3	2021-04-06	4	1	6	1	1	2							2																			1	Fresh milk	Fresh milk				4. Cow's milk
153	A	4	2021-05-18	3	2	6	1	2	2							2																			1	Porridge	Millet, sugar and blue band	1. Millet porridge							8. Sugar	9. Blueband
154	C	1	2021-02-24	2	2	5	1	2	2							2																			1	Fresh milk	Fresh milk				4. Cow's milk
154	C	2	2021-03-04	2	2	5	1	2	2							2																			1	Porridge	Wimbi and 1/2 RUTF	1. Wimbi porridge									10. RUTF 1/2
154	C	4	2021-05-28	3	2	5	1	2	2							2																			1	Porridge	Millet and sugar	1. Wimbi porridge							8. Sugar
155	B	1	2021-02-25	4	1	6	1	1	2							2																			1	Porridge	Wimbi, sugar and blueband	1. Wimbi porridge							8. Sugar	9. Blueband
155	B	2	2021-03-04	5	1	6	1	1	2							2																			1	Porridge	Wimbi and 1/2 RUTF	1. Wimbi porridge									10. RUTF 1/2
156	B	1	2021-03-01	1	2	5	1	2	2							2																			1	White tea bread	White tea one slice of bread	1. Bread			4. Cow's milk								12. Onions
156	B	3	2021-04-15	6	1	6	1	1	2							2																			1	Porridge	Wimbi sugar	1. Wimbi porridge							8. Sugar
156	B	4	2021-05-25	5	1	6	1	1	2							2																			1	Porridge	Millet, sugar and milk	1. Millet porridge			4. Cow's milk				8. Sugar
157	A	1	2021-03-01	1	2	6	1	2	1	Bteastfeed	Breast milk	3		1		1	Breastfeed	Breast milk				4. Breast milk									3		1		1	Breastfeed	Breast milk				4. Breast milk
157	A	2	2021-03-09	3	2	6	1	2	2							2																			1	Porridge	Wimbi porridge rutf 1/2	1. Wimbi porridge									10. RUTF 1/2
157	A	3	2021-04-13	4	1	5	1	1	2							2																			1	Porridge	Wimbi, milk and 1/2 RUTF	1. Wimbi porridge									10. RUTF 1/2
157	A	4	2021-05-25	4	1	6	1	1	2							2																			1	Fried rice	Rice, onions, tomatoes and oil	1. Rice								9. Oil			12. Onions
158	C	1	2021-03-01	1	2	1	2	2	2							2																			1	Yoghurt but vomitted	Milk				4. Cow's milk
158	C	2	2021-03-09	5	1	6	1	1	2							2																			1	Porridge	Wimbi rutf 1/2	1. Wimbi porridge									10. RUTF 1/2
158	C	3	2021-04-13	6	1	6	1	1	2							2																			1	Porridge	Wimbi, milk and sugar	1. Wimbi porridge			4. Cow's milk				8. Sugar
158	C	4	2021-05-25	5	1	6	1	1	2							2																			1	Porridge	Wimbi and 1/2 Rusf	1. Wimbi porridge									10. RUSF 1/2
159	C	1	2021-03-04	5	1	6	1	1	2							2																			1	Matoke and porridge	Wimbi, milk, sugar and green bananas	1. Green bananas			4. Cow's milk				8. Sugar
159	C	2	2021-03-12	2	2	6	1	2	2							2																			1	Porridge	Wimbi and 1/4 RUTF	1. Wimbi porridge									10. RUTF 1/4
160	A	1	2021-03-04	1	2	4	2	2	2							2																			1	Breastfeed	Breast milk				4. Breast milk
160	A	2	2021-03-12	2	2	2	2	2	2							2																			2
160	A	3	2021-04-16	4	1	6	1	1	2							2																			1	Porridge	Wimbi blue band sugar	1. Wimbi porridge							8. Sugar	9. Blueband
160	A	4	2021-05-28	4	1	6	1	1	2							2																			1	Ugali and 100ml milk	Ugali and milk	1. Ugali			4. Cow's milk
161	B	1	2021-03-04	1	2	3	2	2	2							2																			1	Breastfeed	Breast milk				4. Breast milk
161	B	2	2021-03-12	4	1	6	1	1	2							2																			1	Porridge	Wimbi sorghum mawele rutf	1. Wimbi. Sorghum porridge									10. RUTF
161	B	3	2021-04-16	4	1	6	1	1	2							2																			1	Porridge	Wimbi rusf 1/4	1. Wimbi porridge									10. RUSF 1/4
161	B	4	2021-05-28	4	1	5	1	1	2							2																			1	Porridge	Millet and sugar	1. Millet porridge							8. Sugar
162	B	1	2021-03-08	1	2	6	1	2	2							2																			1	Breastfeed	Breast milk				4. Breast milk
162	B	2	2021-03-16	4	1	6	1	1	2							2																			1	Porridge	Wimbi rutf 1/4	1. Wimbi porridge									10. RUTF 1/4
162	B	3	2021-04-20	4	1	5	1	1	2							2																			1	Porridge	Wimbi and 1/4 RUTF	1. Wimbi porridge									10. RUTF 1/4
162	B	4	2021-06-02	4	1	6	1	1	2							2																			1	Porridge	Millet and RUTF	1. Millet porridge									10. RUTF
163	C	1	2021-03-08	2	2	5	1	2	2							2																			1	Porridge	Wimbi	1. Wimbi porridge
163	C	2	2021-03-16	3	2	4	2	2	2							2																			1	Fresh milk	Fresh milk				4. Cow's milk
163	C	3	2021-04-20	4	1	3	2	2	2							2																			1	Porridge	Wimbi and 3/4 RUTF	1. Wimbi porridge									10. RUTF 3/4
163	C	4	2021-06-02	5	1	6	1	1	2							2																			1	Porridge	Millet and 1/2 RUSF	1. Millet porridge									10. RUSF 1/2
164	B	1	2021-03-09	5	1	6	1	1	2							2																			1	Porridge	Millet, cassava, groundnuts flours, milk and RUTF	1. Millet, cassava, groundnut porridge		3. Groundnut, milk, cassava porridge	4. Cow's milk						10. RUTF
164	B	2	2021-03-17	5	1	6	1	1	2							2																			1	Porridge	Wimbi and 1/2 RUTF	1. Wimbi porridge									10. RUTF 1/2
164	B	3	2021-04-22	4	1	5	1	1	2							2																			1	Porridge	Wimbi and sugar	1. Wimbi porridge							8. Sugar
164	B	4	2021-06-02	5	1	6	1	1	2							2																			1	Porridge	Millet and 1/2 RUSF	1. Millet porridge									10. RUSF 1/2
165	A	1	2021-03-09	4	1	6	1	1	2							2																			1	Green banana potatoes	Green banana potatoes tomatoes oil onions	1. Green bananas, potatoes						7. Tomatoes		9. Oil			12. Onions
165	A	2	2021-03-17	3	2	6	1	2	2							2																			1	Porridge	Wimbi and 1/2 RUTF	1. Wimbi porridge									10. RUTF 1/2
165	A	3	2021-04-21	4	1	6	1	1	2							2																			1	Porridge	Porridge flour has (Millet, sorghum, Omens, cassava, simsim, spinach, beans), sugar and blueband	1. Millet, sorghum, Omens, cassava, simsim, spinach, beans porridge	2. Omena	3. Beans				7. Spinach
165	A	4	2021-06-08	3	2	6	1	2	2							2																			1	Porridge	Millet and 1/2 RUSF	1. Millet porridge									10. RUSF 1/2
166	B	1	2021-03-09	3	2	6	1	2	2							2																			1	Porridge	Wimbi, milk and sugar	1. Wimbi porridge			4. Cow's milk				8. Sugar
167	A	1	2021-03-11	6	1	7	1	1	2							1	Rice beans spinach	Rice beans spinach oil onions tomatoes	1. Rice		3. Beans				7. Spinach & tomatoes					Onions	2		1		1	Porridge rutf	Wimbi mtama omena soya beans rutf 1/2	Wimbi mtama omena soya beans porridge	2. Omena	3. Soay beans							10. RUTF 1/2
167	A	2	2021-03-19	5	1	7	1	1	2							1	Porridge	Wimbi rutf 1/2	1. Wimbi porridge									10. RUTF			1		1		1	Fresh milk mandazi	Fresh milk mandazi	1. Mandazi			4. Cow's milk
167	A	3	2021-04-29	5	1	6	1	1	2							2																			1	Porridge	Millet, sorghum, groundnuts flour, sugar and blueband	1. Millet, sorghum, groundnuts porridge		3. Groundnuts porridge					8. Sugar	9. Blueband
167	A	4	2021-06-04	4	1	6	1	1	2							2																			1	Porridge	Millet, sorghum, mawele and 1/2 RUSF	1. Millet, sorghum, mawele porridge									10. RUSF 1/2
168	B	1	2021-03-12	2	2	7	1	2	2							1	Breastfeed	Breastmilk				4. Breast milk									3		1		1	Breastfeed	Breast milk				4. Breast milk
168	B	2	2021-03-22	3	2	6	1	2	2							2																			1	Porridge	Wimbi and 1/2 RUTF	1. Wimbi porridge									10. RUTF 1/2
169	A	1	2021-03-16	5	1	6	1	1	2							2																			1	Fresh milk	Milk				4. Cow's milk
169	A	2	2021-03-23	5	1	6	1	1	2							2																			1	Porridge	Wimbi and 1 sachet RUTF	1. Wimbi porridge									10. RUTF 1
169	A	3	2021-04-27	5	1	6	1	1	2							2																			1	Milk and pancake	Milk and pancake	1. Pancake			4. Cow's milk
169	A	4	2021-06-08	5	1	6	1	1	2							2																			1	Porridge	Millet and 1/2 RUTF	1. Millet porridge									10. RUTF 1/2
170	B	1	2021-03-17	4	1	6	1	1	2							2																			1	Porridge	Wimbi, Maize flour sugar blue band	1. Wimbi. Maize porridge							8. Sugar	9. Blueband
170	B	2	2021-03-25	4	1	6	1	1	2							2																			1	Porridge	Wimbi rutf 1/4	1. Wimbi porridge									10. RUTF 1/4
170	B	3	2021-04-29	5	1	6	1	1	2							2																			1	Breastfeed	Breast milk				4. Braest milk
170	B	4	2021-06-10	5	1	6	1	1	2							2																			1	Porridge	Millet, maize flours, sugar and blueband	1. Millet, maize porridge							8. Sugar	9. Blueband
171	C	1	2021-03-18	3	2	2	2	2	2							2																			1	Green banana potatoes spinach	Green banana potatoes spinach oil onions	1. Green bananas, potatoes						7. Spinach		9. Oil			12. Onions
172	A	1	2021-03-23	1	2	5	1	2	2							2																			1	Breastfeed	Breast milk				4. Breast milk
172	A	2	2021-03-31	4	1	6	1	1	2							2																			1	Rice, potatoes and green grams	Rice, potatoes, green grams, onions, tomatoes and oil	1. Rice, potatoes		3. Green grams				7. Tomatoes		9. Oil			12. Onions
172	A	3	2021-05-05	4	1	6	1	1	2							2																			1	Porridge	Wimbi flour only	1. Wimbi potatoes
173	A	1	2021-03-23	4	1	6	1	1	2							2																			1	Porridge	Wimbi milk	1. Wimbi porridge			4. Cow's milk
174	C	1	2021-03-23	1	2	6	1	2	2							1	Breastfeed	Breast milk				4. Breast milk									3		1		1	1/4 RUTF	RUTF										10. RUTF 1/4
174	C	2	2021-03-31	2	2	6	1	2	2							2																			1	Porridge	Maize flour and 1 sachet RUTF	1. Maize porridge									10. RUTF 1
174	C	3	2021-05-07	4	1	6	1	1	2							2																			1	Porridge	Fortified blended flour										10. Fortified blended flour
174	C	4	2021-06-17	4	1	6	1	1	2							2																			1	Porridge	Maize flour, milk, sugar and 1/4 RUTF	1. Maize porridge							8. Sugar		10. RUTF 1/4
175	B	1	2021-03-25	1	2	2	2	2	2							2																			1	Fresh milk	Milk				4. Cow's milk
175	B	2	2021-04-01	4	1	6	1	1	2							2																			1	Porridge	Wimbi and 1/2 RUTF	1. Wimbi porridge									10. RUTF 1/2
175	B	3	2021-05-06	5	1	7	1	1	2							1	Milk	Milk				4. Cow's milk									1		1		1	Porridge	Wimbi rusf	1. Wimbi porridge									10. RUSF
175	B	4	2021-06-17	5	1	6	1	1	2							2																			1	Milk	Milk				4. Cow's milk
176	C	1	2021-03-29	1	2	4	2	2	2							1	Breastfeeding	Breast milk				4. Breast milk									3		1		1	Breastfeeding	Breast milk				4. Breast milk
176	C	2	2021-04-06	4	1	5	1	1	2							2																			1	Milk	Fresh milk				4. Cow's milk
177	C	1	2021-03-31	3	2	2	2	2	2							2																			2
177	C	2	2021-04-12	3	2	5	1	2	2							2																			1	Porridge	Wimbi 1/2 rutf	1. Wimbi porridge									10. RUSF 1/2
177	C	3	2021-05-17	4	1	5	1	1	2							2																			1	300 ml porridge	Millet and 1/2 RUSF	1. Millet porridge									10. RUSF 1/2
177	C	4	2021-06-28	5	1	5	1	1	2							2																			1	250ml milk and 2 slices of bread	Milk and bread	1. Bread			4. Cow's milk
178	C	1	2021-03-31	5	1	6	1	1	2							2																			1	Porridge	Wimbi groundnuts	1. Wimbi, groundnuts porridge		3. Groundnuts							10.RUTF 1/2
178	B	2	2021-04-08	2	2	5	1	2	2							2																			1	Porridge	Wimbi and 1/2 RUTF	1. Wimbi porridge
178	C	3	2021-05-13	4	1	6	1	1	2							2																			1	Porridge	Wimbi rusf 1/2	1. Wimbi porridge									10. RUSF 1/2
178	C	4	2021-06-24	4	1	5	1	1	2							1	Porridge	Millet and 1/2 RUSF	1. Millet porridge									10. RUSF 1/2 satchet			1		1		1	1 Doughnut and 1 ripe banana	Doughnut and ripe banana	1. Doughnut						7. Ripe banana
179	C	1	2021-03-31	1	2	6	1	2	2							1	RUTF	1/4 RUTF										10. RUTF 1/4 satchet			3		1		1	RUTF	1/4 rutf										10. RUTF 1/4
179	C	2	2021-04-16	2	2	7	1	2	2							1	Porridge	Porridge 1/2 rutf										10. RUTF 1/2 satchet	11. Porridge		1		1		1	Porridge rutf	Wimbi rutf 1/2	1. Wimbi porridge									10. RUTF 1/2
179	C	3	2021-05-13	2	2	7	1	2	2							1	Porridge	Porridge rutf										10. RUTF 1/2 satchet	11. Porridge		1		1		1	Porridge	Wimbi rutf	1. Wimbi porridge									10. RUTF
179	C	4	2021-06-24	3	2	6	1	2	2							2																			1	Porridge	Millet and 1/2 RUSF	1. Millet porridge									10. RUSF 1/2
180	A	1	2021-03-31	1	2	4	2	2	2							1	Breastfeed	Breastmilk				4. Breast milk									3		1		1	Breastfeed	Breastmilk				4. Breast milk
180	A	2	2021-04-08	3	2	7	1	2	2							1	Breastfeed	Breast milk				4. Breast milk									3		1		1	Porridge	Maize flour, sugar and RUTF	1. Maize porridge							8. Sugar		10. RUTF
180	A	3	2021-05-17	3	2	6	1	2	2							2																			1	Milk	Milk				4. Cow's milk
180	A	4	2021-06-24	3	2	7	1	2	2							1	Breastfeed	Breastmilk				4. Breast milk									3		1		1	Porridge	Millet and 1/2 RUSF	1. Millet porridge									10. RUSF 1/2
181	A	1	2021-04-01	1	2	8	1	2	1	Breastfeed	Breastmilk	3		1		1	Breastfeed	Breast milk				4. Breast milk									3		1		1	Breastfeed	Breast milk				4. Breast milk
181	A	2	2021-04-09	3	2	6	1	2	2							2																			1	Porridge	Sorghum and 1/8 RUTF	1. Sorghum porridge									10. RUTF 1/8
181	A	3	2021-05-21	3	2	6	1	2	2							2																			1	Fruit juice	Avacado and tomato fruit							7. Avocado, tomato fruit
181	A	4	2021-07-02	5	1	7	1	1	2							1	Ugali and chicken	Ugali, chicken, onions,tomatoes and oil	1. Ugali	2. Chicken					7. Tomatoes		9. Oil			12. Onions	2		1		1	Pawpaw slice	Pawpaw						6. Pawpaw
182	C	1	2021-04-06	2	2	5	1	2	2							2																			1	Porridge	Fbf										10. Fortified blended flour
182	C	2	2021-04-14	2	2	6	1	2	2							2																			1	Porridge	Wimbi and 1/4 RUTF	1. Wimbi porridge									10. RUTF 1/4
183	B	1	2021-04-07	5	1	5	1	1	2							2																			1	Eggs milk bread	Boiled eggs milk bread	1. Bread			4. Cow's milk	5. Boiled egg
183	B	2	2021-04-15	7	1	6	1	1	2							2																			1	Eggs	2boiled eggs					5. Boiled egg
183	B	3	2021-05-20	5	1	6	1	1	2							2																			1	200ml milk and 2 fried eggs	Milk and eggs				4. Cow's milk	5. Eggs
183	B	4	2021-07-02	5	1	6	1	1	2							2																			1	200ml milk	Milk				4. Cow's milk
184	B	1	2021-04-14	4	1	6	1	1	2							2																			1	Sphagetti, beans and spinach	Sphagetti, beans, spinach, onions, tomatoes and oil	1. Spaghetti		3. Beans				7. Spinach, tomatoes		9. Oil			12. Onions
184	B	2	2021-04-22	4	1	5	1	1	2							2																			1	Porridge	Millet, rice flour and 1 sachet RUTF	1. Maize, rice									10. RUTF 1
184	B	3	2021-05-27	4	1	7	1	1	2							1	Breastfeed	Breast milk				4. Breast milk									3		1		1	Matoke	Green banana, potatoes, beans, onions,tomatoes and oil	1. Green bananas, potatoes		3. Beans				7. Tomatoes		9. Oil			12. Onions
184	B	4	2021-07-08	4	1	6	1	1	2							2																			1	Matoke	Green bananas, potatoes, pumpkins, onions,tomatoes and oil	1. Green bananas, potatoes					6. Pumpkin	7. Tomatoes		9. Oil			12. Onions
185	A	1	2021-04-16	4	1	6	1	1	2							2																			1	Porridge	Wimbi sugar oil	1. Wimbi porridge							8. Sugar	9. Oil
185	A	2	2021-04-23	4	1	6	1	1	2							2																			1	Porridge	Wimbi sugar oil	1. Wimbi porridge							8. Sugar	9. Oil
185	A	3	2021-05-28	4	1	6	1	1	2							2																			1	200ml porridge	Corn soya blend										10. Corn soya blend
185	A	4	2021-07-09	4	1	7	1	1	2							1	Breastfeed	Breast milk				4. Breast milk									3		1		1	Porridge	Corn soya blend flour										10. Corn soya blend
186	B	1	2021-04-23	4	1	6	1	1	2							2																			1	Porridge	Wimbi rutf 1/4	1. Wimbi porridge									10. RUTF 1/4
186	B	2	2021-05-03	2	2	7	1	2	2							1	Porridge	Wimbi 1/4 rutf	1. Wimbi porridge									10. RUTF 1/4 satchet			1		1		1	Porridge	Wimbi rutf 1/4	1. Wimbi porridge									10. RUTF 1/4
186	B	3	2021-06-07	3	2	5	1	2	2							2																			1	1/2 RUTF	RUTF										10. RUTF
186	B	4	2021-07-19	2	2	6	1	2	2							2																			1	100ml porridge	Millet and 1/4 RUTF	1. Millet porridge									10. RUTF 1/4
187	B	1	2021-04-28	4	1	6	1	1	2							2																			1	Ugali and milk	Ugali and milk	1. Ugali			4. Cow's milk
187	B	2	2021-05-05	5	1	7	1	1	1	Porridge	Wimbi 1/4 rutf	1		1		2																			1	Milk tea one cake and one slice of bread	Milk tea one cake and one slice of bread	1. Cake, bread			4. Cow's milk
187	B	3	2021-06-10	4	1	6	1	1	2							2												10. RUTF 1/4 satchet							1	Strong Tea with ugali and beans	Ugali, beans, onions,tomaties, oil and sugar	1. Ugali		3. Beans				7. Tomatoes	8. Sugar	9. Oil			12. Onions
188	C	1	2021-04-29	4	1	6	1	1	2							1	Porridge	Millet, milk and 1/4 Rutf	1. Millet porridge			4. Cow's milk									1		1		1	RUTF 1/2 sachet with water	RUTF										10. RUTF
188	C	2	2021-05-07	4	1	7	1	1	2							1	Breastfeed	Breast milk				4. Breast milk									3		1		1	1 piece of Weetabix and 100ml milk	Weetabix and milk				4. Cow's milk								12. Weetabix
188	C	3	2021-06-14	4	1	6	1	1	2							2																			1	100ml porridge	Millet and 1/4 RUTF	1. Millet porridge									10. RUTF 1/4
188	C	4	2021-07-26	4	1	6	1	1	2							2																			1	Porridge	Millet and 1/4 RUTF	1. Millet porridge									10. RUTF 1/4
189	A	1	2021-04-30	2	2	5	1	2	2							2																			1	Porridge	Wimbi and RUTF	1. Wimbi porridge									10. RUTF
189	A	2	2021-05-10	3	2	6	1	2	2							1	Porridge	Wimbi 1 rutf	1. Wimbi porridge									10. RUTF 1/4 satchet			1		1		1	Passion tomato fruit avocado orange	Passion tomato fruit avocado orange							7. Passion, avocado, orange
189	A	3	2021-06-14	3	2	5	1	2	2							2																			1	Porridge	Millet, sugar and oil	1. Millet porridge							8. Sugar	9. Oil
189	A	4	2021-08-16	2	2	6	1	2	2							2																			1	Porridge	Millet, oil and sugar	1. Millet porridge							8. Sugar	9. Oil
190	B	1	2021-05-03	5	1	6	1	1	2							2																			1	Porridge	Millet, cassava flour and sugar	1. Millet, cassava porridge							8. Sugar
190	B	2	2021-05-11	4	1	6	1	1	2							2																			1	Porridge	Millet, cassava flour and 1/4 RUTF	1. Millet, cassava porridge									10. RUTF 1/4
190	B	3	2021-06-15	4	1	7	1	1	2							1	Breastfeed	Breastmilk				4. Breast milk									3		1		1	Weetabix and 100ml milk	Milk and 1 weetabix				4. Cow's milk								12. Weetabix
191	C	1	2021-05-03	1	2	6	1	2	2							2																			1	Breastfeed	Breast milk				4. Breast milk
191	C	2	2021-05-11	4	1	6	1	1	2							2																			1	Porridge	Millet maize flour soya rutf 1/4	Millet, maize, soya porridge		3. Soya							10. RUTF 1/4
191	C	3	2021-06-23	4	1	6	1	1	2							2																			1	Porridge	Millet, sugar and blueband	1. Millet porridge							8. Sugar	9. Blueband
192	B	1	2021-05-04	4	1	6	1	1	2							2																			1	Porridge	Wimbi soyabean flour	1. Millet, soya porridge
193	C	1	2021-05-11	3	2	6	1	2	2							2																			1	Porridge	Maize,millet flour, sugar and oil	1. Maize, millet porridge							8. Sugar	9. Oil
193	C	2	2021-05-21	4	1	5	1	1	2							2																			1	Porridge	Millet and RUTF	1. Millet porridge									10. RUTF
193	C	3	2021-06-25	4	1	6	1	1	2							2																			1	Porridge	Millet, sugar and blueband	1. Millet porridge							8. Sugar	9. Blueband
193	C	4	2021-08-04	5	1	6	1	1	2							2																			1	100 ml Porridge	Millet and sugar	1. Millet porridge							8. Sugar
194	A	1	2021-05-17	3	2	6	1	2	2							2																			1	Breastfeed	Breast milk				4. Breast milk
194	A	2	2021-05-24	3	2	6	1	2	2							2																			1	Porridge	Millet, maize flour and 1/2 RUTF	1. Maize, millet porridge									10. RUTF 1/2
194	A	3	2021-06-29	3	2	6	1	2	2							2																			1	Porridge	Millet, maize flour and 1/3 RUTF	1. Maize, millet porridge									10. RUTF 1/3
194	A	4	2021-08-09	3	2	6	1	2	2							2																			1	Porridge	Millet and 1/2 RUTF	1. Millet porridge									10. RUTF 1/2
195	A	1	2021-05-17	4	1	6	1	1	2							2																			1	Milk and cerelac	Milk and cerelac				4. Cow's milk								12. Cerelac
195	A	2	2021-05-25	6	1	6	1	1	2							2																			1	Matoke	Green bananas, carrots, onions, tomatoes , oil and 1 boiled egg	1. Green bananas				5. Boiled egg	6. Carrots	7. Tomatoes		9. Oil			12. Onions
195	A	3	2021-07-06	4	1	6	1	1	2							2																			1	Matoke	Green bananas, potatoes, one boiled eg, onions,tomatoes and oil	1. Green bananas, potatoes				5. Boiled egg		7. Tomatoes		9. Oil			12. Onions
195	A	4	2021-08-13	5	1	6	1	1	2							2																			1	100ml porridge	Millet, cassava, soya beans and sugar	1. Millet, cassava flour		3. Soya beans					8. Sugar
196	B	1	2021-05-20	4	1	5	1	1	2							2																			1	200ml milk	Milk				4. Cow's milk
196	B	2	2021-05-28	6	1	5	1	1	2							2																			1	200ml milk	Milk				4. Cow's milk
196	B	3	2021-07-05	7	1	7	1	1	2							1	200ml milk	Milk				4. Cow's milk									1		1		1	Ugali and minced meat	Ugali, minced meat, onions, tomatoes and oil	1. Ugal	2. Mince meat					7. Tomatoes		9. Oil			12. Onions
196	B	4	2021-08-13	7	1	7	1	1	2							1	200ml milk	Milk				4. Cow's milk									1		1		1	250ml porridge	Millet and sugar	1. Millet porridge							8. Sugar
197	A	1	2021-05-21	5	1	6	1	1	2							2																			1	Porridge	Wimbi	1. Wimbi porridge
197	A	2	2021-05-31	5	1	6	1	1	2							2																			1	Mashed potatoes	Potatoes, beans, terere, onions,tomatoes and oil	1. Potatoes		3. Beans				7. Terere, tomatoes		9. Oil			12. Onions
197	A	3	2021-07-05	5	1	6	1	1	2							2																			1	Porridge	Millet and 1 RUTF	1. Millet porridge									10. RUTF 1
197	A	4	2021-08-20	6	1	6	1	1	2							2																			1	Porridge	Millet and sugar	1. Millet porridge							8. Sugar
198	C	1	2021-05-25	3	2	6	1	2	2							2																			1	Porridge	Wimbi mix and sugar	1. Wimbi porridge							8. Sugar
198	C	2	2021-06-02	5	1	7	1	1	2							1	Breastfeed	Breast milk				4. Breast milk									3		1		1	Porridge	Millet and 1/3 RUTF	1. Millet porridge									10. RUTF 1/3
198	C	3	2021-07-07	5	1	6	1	1	2							2																			1	Porridge	Millet and sugar	1. Millet porrridge							8. Sugar
198	C	4	2021-08-18	5	1	6	1	1	2							2																			1	Porridge	Millet and 1/3 RUSF	1. Millet porridge									10. RUSF 1/3
199	C	1	2021-05-25	1	2	6	1	2	2							2																			1	Breastfeed	Breast milk				4. Breast milk
199	C	2	2021-06-02	5	1	8	1	1	1	Porridge	Millet and 1/4 RUTF	1		1		1	Porridge	Millet and 1/4 RUTF	1. Millet porridge									10. RUTF 1/4 satchet			1		1		1	100ml fresh milk	Milk				4. Cow's milk
199	C	3	2021-07-07	6	1	6	1	1	2							2																			1	Porridge	Millet and 1/4 RUTF	1. Millet porridge									10. RUTF 1/4
199	C	4	2021-08-18	6	1	6	1	1	2							2																			1	200ml porridge	Millet and 1/2 RUSF	1. Millet porride									10. RUSF 1/2
200	B	1	2021-05-25	2	2	3	2	2	2							2																			1	Porridge but vomitted everything	Millet, cassava, omena flour and sugar	1. Millet, cassava, omena porridge	2. Omena						8. Sugar
200	B	2	2021-06-02	6	1	6	1	1	2							2																			1	Porridge	Millet and 1/2 RUTF	1. Millet porridge									10. RUTF 1/2
200	B	3	2021-07-14	6	1	6	1	1	2							2																			1	Milk tea, rice and kamande	Milk tea, sugar, rice, kamande, onions,tomatoes and oil	1. Rice		3. Kamande	4. Cow's milk			7. Tomatoes		9. Oil			12. Tea, Onions
200	B	4	2021-08-18	6	1	6	1	1	2							2																			1	Milk tea and sweet potato 1 small piece	Sweet potatoes, milk tea and sugar	1. Sweet potatoes			4. Cow's milk				8. Sugar				12. Tea
201	C	1	2021-05-28	0	2	1	2	2	2							2																			2
201	C	2	2021-06-07	4	1	6	1	1	2							2																			1	Porridge	Millet and 1/2 RUTF	1. Millet porridge									10. RUTF 1/2
201	C	3	2021-07-15	3	2	5	1	2	2							2																			1	Black tea and 2 slices of bread	Black tea, sugar and 2 slices of bread	1. Bread							8. Sugar				12. Tea
202	A	1	2021-05-31	1	2	8	1	2	1	Breastfeed	Breast milk	3		1		1	Breastfeed	Breastmilk				4. Breast milk									3		1		1	Breastfeed	Breast milk				4. Breast milk
202	A	2	2021-06-08	2	2	6	1	2	2							2																			1	200 ml milk	Milk				4. Cow's milk
202	A	3	2021-07-22	3	2	6	1	2	2							2																			1	Matoke	Green bananas, potatoes, onions,tomatoes and oil	1. Green bananas, potatoes						7. Tomatoes		9. Oil			12. Onions
202	A	4	2021-08-24	3	2	6	1	2	2							2																			1	1 piece of weetabix and 100ml milk	Weetabix and milk				4. Cow's milk								12. Weetabix
203	B	1	2021-05-31	5	1	6	1	1	2							2																			1	Matoke	Green banana, beans, spinach, carrots, onions, tomatoes and oil	1. Green bananas		3. Beans				7. Spinach, tomatoes		9 Oil			12. Onions
203	B	2	2021-06-08	5	1	6	1	1	2							2																			1	1/2 RUTF	RUTF										10. RUTF 1/2
203	B	3	2021-07-13	5	1	6	1	1	2							2																			1	Porridge	Millet, cassava flour and 1/2 RUTF	1. Millet, cassava porridge									10. RUTF 1/2
203	B	4	2021-08-24	6	1	7	1	1	2							1	Porridge	Millet, cassava and 1/3 RUTF	1. Millet & cassava porridge									10. RUTF 1/4 satchet			1		1		1	Porridge	Millet, cassava and 1/3 RUTF	1. Millet, cassava porridge									10. RUTF 1/3
204	A	1	2021-06-03	3	2	7	1	2	2							1	Breastfeed	Breastmilk				4. Breast milk									3		1		1	Porridge	Corn soya blend and 1/2 RUTF										10.Corn soya blend RUTF 1/2
204	A	2	2021-06-11	4	1	6	1	1	2							2																			1	Porridge	Millet, soyabeans flour and 1/2 RUTF	1. Millet soyabean porridge		3. Soyabean							10. RUTF 1/2
204	A	3	2021-07-16	3	2	6	1	2	2							2																			1	Porridge	Millet and 1/2 RUTF	1. Millet porridge									10. RUTF 1/2
204	A	4	2021-08-27	4	1	6	1	1	2							2																			1	Matoke	Green bananas, spinach, sweet potatoes, onions,tomatoes and oil	1. Sweet potaoes, green bananas						7. Spinach, tomatoes		9. Oil			12. Onions
205	A	1	2021-06-07	1	2	6	1	2	2							2																			1	Breastfeed	Breast milk				4. Breast milk
205	A	2	2021-06-15	3	2	6	1	2	2							2																			1	Porridge	Wimbi mix and 1/2 RUTF	1. Wimbi porridge									10. RUTF 1/2
205	A	3	2021-07-21	3	2	6	1	2	2							2																			1	Porridge	Millet, groundnuts, omena, beans flour and 1/2 RUTF
205	A	4	2021-08-31	4	1	6	1	1	2							2																			1	Porridge	Millet and 1/2 RUTF
206	B	1	2021-06-08	4	1	6	1	1	2							2																			1	200ml milk	Milk
206	B	2	2021-06-16	5	1	6	1	1	2							2																			1	Porridge	Millet, cassava, sorghum, terere, omena flour and 1 RUTF
207	A	1	2021-06-08	4	1	6	1	1	2							2																			1	Breastfeed	Breast milk				4. Breast milk
207	A	2	2021-06-16	2	2	6	1	2	2							2																			1	Porridge	Millet and 1/2 RUTF	1. Millet porridge									10. RUTF 1/2
207	A	3	2021-07-29	2	2	6	1	2	2							2																			1	200ml porridge	Corn soya blend										10. Corn soya blend
207	A	4	2021-09-01	5	1	6	1	1	2							2																			1	Porridge	Corn Soya Blend										10. Corn soya blend
208	B	1	2021-06-11	4	1	5	1	1	2							2																			1	Porridge	Millet and 1/2 RUTF	1. Millet porridge									10. RUTF 1/2
208	B	2	2021-06-21	5	1	6	1	1	2							2																			1	Porridge	Millet and 1/4 RUTF	1. Millet porridge									10. RUTF 1/4
208	B	3	2021-07-26	5	1	6	1	1	2							2																			1	Porridge	Millet and 1/2 RUSF	1. Millet porridge									10. RUSF 1/2
208	B	4	2021-09-06	5	1	6	1	1	2							2																			1	200ml porridge	Millet and 1/2 RUSF	1. Millet flour									10. RUSF 1/2
209	B	1	2021-06-14	4	1	6	1	1	2							2																			1	2 table spoons porridge	Millet and blueb and	1. Millet porridge								9. Blueband
209	B	2	2021-06-22	4	1	6	1	1	2							2																			1	1 RUTF dissolved in warm water	RUTF										10. RUTF 1
209	B	3	2021-07-28	4	1	6	1	1	2							2																			1	RUSF dissolved in warm water	RUSF and water										10. RUSF
209	B	4	2021-09-07	4	1	6	1	1	2							2																			1	150ml porridge	Millet and 1/2 RUSF	1. Millet porridge									10. RUSF 1/2
210	C	1	2021-06-15	4	1	6	1	1	2							2																			1	Porridge	Maize, millet flours and 1/2 RUTF	1. Maize, millet porridge									10. RUTF 1/2
210	C	2	2021-06-22	4	1	6	1	1	2							2																			1	Porridge	Millet, maize flour and 1/2 RUTF	1. Millet, maize porridge									10. RUTF 1/2
210	C	3	2021-07-28	5	1	6	1	1	2							2																			1	Porridge	Millet, maize flour and 1/2 RUSF	1. Millet, maize porridge									10. RUSF 1/2
210	C	4	2021-09-08	5	1	6	1	1	2							2																			1	250ml porridge	Millet, sugar and blueband	1. Millet porridge							8. Sugar	9. Blueband
211	A	1	2021-06-16	1	2	3	2	2	2							2																			1	Porridge	Millet, maize flour, sugar and groundnuts	1. Millet, maize porridge		3. Groundnut					8. Sugar
211	A	2	2021-06-24	3	2	6	1	2	2							2																			1	Porridge	Millet, groundnut flour and 1 sachet of RUTF	1. Millet, maize porridge									10. RUTF 1
211	A	3	2021-07-30	5	1	5	1	1	2							2																			1	2 pieces Weetabix and 200 ml milk	Weetabix and milk				4. Cow's milk								12. Weetabix
211	A	4	2021-09-10	4	1	6	1	1	2							2																			1	Porridge	Millet, groundnuts and 1/2 RUSF	1. Millet, groundnut porridge									10. RUSF 1/2
212	A	1	2021-06-17	1	2	4	2	2	2							2																			1	Breastfeed	Breastmilk				4. Breast milk
212	A	2	2021-06-25	4	1	6	1	1	2							2																			1	Porridge	Millet and 1/2 RUTF	1. Millet porridge									10. RUTF 1/2
212	A	3	2021-07-30	4	1	6	1	1	2							2																			1	Porridge	Maize flour, blue band and sugar	1. Maize porridge							8. Sugar	9. Blueband
212	A	4	2021-09-10	4	1	6	1	1	2							2																			1	Porridge	Corn soya blend										10. Corn soya blend
213	B	1	2021-06-17	1	2	2	2	2	2							2																			2
213	B	2	2021-07-08	4	1	6	1	1	2							2																			1	Porridge	Millet, sorghum, maize flour, baridi flour and 1/2 RUTF	1. Millet, sorghum, maize porridge									10. RUTF 1/2	11. Baridi flour
213	B	3	2021-08-03	6	1	6	1	1	2							2																			1	Porridge	Millet and 1/2 RUSF	1. Millet porridge									10. RUSF 1/2
213	B	4	2021-09-10	4	1	5	1	1	2							2																			1	Porridge and Sphagetti	Millet, sugar and Sphagetti	1. Millet porridge, spaghetti							8. Sugar
214	C	1	2021-06-22	1	2	0	2	2	2							2																			2
214	C	2	2021-06-30	4	1	7	1	1	2							1	Porridge	Millet, milk and 1/2 RUTF	1. Millet porridge			4. Cow's milk						10. RUTF 1/4 satchet			1		2	Grandmother	1	Matoke	Green bananas, potatoes, spinach, onions,tomatoes and oil	1. Green bananas, potatoes						7. Spinach, tomatoes		9. Oil			12. Onions
214	C	3	2021-08-04	5	1	6	1	1	2							2																			1	200ml milk and weetabix	Milk and weetabix				4. Cow's milk								12. Weetabix
214	C	4	2021-09-15	6	1	6	1	1	2							1	100ml porridge	Millet and sugar	1. Millet porridge							8. Sugar					1		1		1	Ugali, spinach and liver	Ugali, spinach, liver, onions,tomatoes and oil	1. Ugali	2. Liver					7. Spinach, tomatoes		9. Oil			12. Onions
[truncated: 232 more columns]
