# Supplementary material for: Effect of diet video-drama and telephone messages on improving parental knowledge and diet diversity of malnourished children in Kenya: A randomised controlled trial
Source: PLOS Glob Public Health. 2025 Jul 9;5(7):e0004818. doi: 10.1371/journal.pgph.0004818 (PMC12240368; doi:10.1371/journal.pgph.0004818)
Supplement: S4 Data — (XLSX) [file pgph.0004818.s019.xlsx]

## Sheet: Sheet1
patients_study_number	randomization_arm	visit	date	introduction:cereals	introduction:organ_meats	introduction:flesh_meats	introduction:fish	introduction:eggs	introduction:milk	introduction:legumes	introduction:vitamin_A rich	introduction:green vegetables	introduction:other fruits	introduction:fats	introduction:sweets	Dietary score mean
1	A	2	2019-04-24	1	2	2	2	2	1	2	2	2	2	1	2	2
2	B	2	2019-04-26	1	2	2	1	2	1	2	2	1	1	1	2	4
3	B	2	2019-05-03	1	2	2	2	2	1	1	1	1	1	1	1	5
5	A	2	2019-05-15	1	2	2	2	2	1	2	2	1	1	1	2	3
6	A	2	2019-05-21	1	2	2	2	1	1	1	1	2	1	1	2	6
7	C	2	2019-05-22	1	2	2	2	2	1	1	1	1	1	1	2	5
9	B	2	2019-06-04	1	2	2	2	2	1	1	2	2	2	2	1	3
10	B	2	2019-06-10	1	2	1	2	2	2	1	1	1	1	1	1	4
11	A	2	2019-06-11	1	2	2	2	2	1	2	2	2	2	2	1	2
12	C	2	2019-06-14	1	2	2	2	2	1	2	1	2	1	2	1	4
13	B	2	2019-06-21	1	2	2	2	2	1	2	1	2	1	1	1	4
14	A	2	2019-06-17	1	2	2	2	2	1	1	2	1	2	1	1	4
15	C	2	2019-06-21	1	2	2	2	2	1	2	2	1	2	2	1	3
16	B	2	2019-06-21	1	2	2	2	2	1	2	1	2	1	1	1	4
17	C	2	2019-06-24	1	2	2	2	2	1	2	2	1	2	1	1	3
18	A	2	2019-07-02	1	2	2	2	2	1	2	2	2	2	2	1	2
19	A	2	2019-07-05	1	2	2	1	1	1	1	2	2	1	1	1	6
20	B	2	2019-07-10	1	2	2	2	2	1	1	1	2	1	1	1	5
21	C	2	2019-07-10	1	2	2	2	2	1	2	2	1	1	1	1	3
22	C	2	2019-07-10	1	2	2	1	1	2	1	2	1	1	1	2	5
23	A	2	2019-07-11	1	2	2	1	2	1	1	2	2	2	1	1	4
24	A	2	2019-07-11	1	2	2	2	1	1	1	1	1	1	2	1	6
25	B	2	2019-07-15	1	2	2	2	2	1	2	2	2	1	1	1	3
26	A	2	2019-07-15	1	2	2	2	2	1	2	2	2	2	1	2	2
27	B	2	2019-07-15	1	2	2	2	2	1	1	1	2	1	2	1	5
29	C	2	2019-07-16	1	2	2	2	2	1	2	1	1	1	2	2	4
30	B	2	2019-07-22	1	2	2	2	2	1	1	2	2	1	2	1	4
31	C	2	2019-07-22	1	2	2	2	2	1	2	2	2	2	1	1	2
32	A	2	2019-07-23	1	2	2	2	2	1	2	2	2	2	1	1	2
33	C	2	2019-07-23	1	2	1	2	2	1	2	1	2	1	1	1	5
34	B	2	2019-07-26	1	2	2	2	2	1	2	1	1	1	1	1	4
35	A	2	2019-07-29	1	2	2	2	2	1	2	2	2	1	1	1	3
36	C	2	2019-07-30	1	2	2	2	2	1	1	1	2	2	1	2	4
37	B	2	2019-08-05	1	2	2	2	2	1	1	2	1	2	1	1	4
38	A	2	2019-07-31	1	2	2	2	2	1	2	1	1	2	1	1	4
39	C	2	2019-08-06	1	2	2	2	1	1	2	2	2	1	1	1	4
41	A	2	2019-08-08	1	2	1	1	2	1	1	1	1	2	1	1	6
42	C	2	2019-08-13	1	2	2	2	2	1	2	2	1	1	1	1	3
43	B	2	2019-08-19	1	2	2	2	2	1	1	2	2	2	1	1	3
44	B	2	2019-08-16	1	2	1	2	2	2	2	2	2	2	1	1	2
45	A	2	2019-08-23	1	2	2	2	2	1	1	2	1	2	1	1	4
46	A	2	2019-08-27	1	2	2	2	2	1	2	1	2	2	1	2	3
47	C	2	2019-08-30	1	2	2	2	1	1	1	2	1	2	1	2	5
48	A	2	2019-08-29	1	2	2	2	2	1	1	1	1	2	1	1	5
49	C	2	2019-08-30	1	2	2	2	2	1	1	2	1	2	2	1	4
51	B	2	2019-09-18	1	2	2	2	2	1	2	1	1	1	1	2	4
52	C	2	2019-09-23	1	2	2	2	1	1	2	2	1	2	1	2	4
53	C	2	2019-09-20	1	2	2	2	2	1	1	2	1	1	1	1	4
54	B	2	2019-09-23	1	2	2	2	2	1	2	2	2	2	2	1	2
55	A	2	2019-09-20	1	2	2	2	1	2	2	1	2	2	1	1	3
57	B	2	2019-10-01	1	2	1	1	1	1	2	1	2	1	1	2	6
58	C	2	2019-10-02	1	2	2	2	2	1	2	2	2	2	2	1	2
59	C	2	2019-10-04	1	2	2	2	2	1	1	2	1	2	1	2	4
60	B	2	2019-10-07	1	2	2	2	2	1	2	1	1	1	1	1	4
61	C	2	2019-10-07	1	2	2	2	2	1	1	2	2	1	1	2	4
63	B	2	2019-10-11	1	2	2	2	2	1	2	2	1	1	1	1	3
64	B	2	2019-10-16	1	2	2	2	2	1	1	2	2	1	1	2	4
65	C	2	2019-10-23	1	2	2	2	2	1	2	1	2	2	1	1	4
66	A	2	2019-10-23	1	2	2	2	2	2	1	2	1	2	1	1	3
67	C	2	2019-10-25	1	2	2	2	2	1	2	2	2	2	2	2	2
68	A	2	2019-10-30	1	2	2	2	2	1	2	2	2	2	2	2	2
69	A	2	2019-11-11	1	2	2	2	2	2	2	2	2	1	1	1	2
70	B	2	2019-11-08	1	2	2	2	1	1	1	1	1	1	1	2	6
71	A	2	2019-11-11	1	1	2	2	2	1	1	1	1	1	1	2	6
72	C	2	2019-11-13	1	2	2	2	2	1	2	1	2	1	1	2	4
73	C	2	2019-11-22	1	2	2	2	1	1	2	1	2	2	1	2	4
74	B	2	2019-11-19	1	2	2	2	2	1	2	1	2	1	1	2	4
75	A	2	2019-11-20	1	2	2	2	2	1	1	1	2	2	1	2	4
77	B	2	2019-11-22	1	2	2	2	2	1	1	1	2	2	1	2	4
78	C	2	2019-11-22	1	2	2	2	2	1	2	1	2	2	1	1	3
79	C	2	2019-11-22	1	2	2	2	2	1	2	2	2	2	1	1	2
80	A	2	2019-12-23	1	2	2	2	2	1	2	2	2	2	1	1	2
81	A	2	2019-12-24	1	2	2	2	2	1	2	2	2	2	1	1	2
82	B	2	2019-12-27	1	2	2	2	2	1	1	1	2	1	1	1	5
83	B	2	2019-12-27	1	2	2	2	2	1	2	1	1	2	1	1	4
84	C	2	2020-01-08	1	2	2	2	1	1	1	1	2	2	1	1	5
85	C	2	2020-01-08	1	2	2	2	2	1	2	1	2	2	2	1	3
86	B	2	2020-01-09	1	2	2	2	1	1	1	1	1	2	1	1	6
87	A	2	2020-01-17	1	2	2	2	2	1	1	2	2	2	1	1	3
88	B	2	2020-02-03	1	2	2	2	2	1	1	1	1	2	1	1	5
89	A	2	2020-02-05	1	2	2	2	1	1	2	2	2	2	2	2	3
90	C	2	2020-02-26	1	2	2	2	2	1	1	1	1	2	1	1	5
91	B	2	2020-02-10	1	2	2	2	2	1	1	1	2	2	1	1	4
92	B	2	2020-02-17	1	2	2	2	2	1	2	1	1	2	1	1	4
94	C	2	2020-02-26	1	2	2	2	2	1	1	1	1	1	1	1	5
97	C	2	2020-03-19	1	2	2	2	2	1	2	2	2	2	1	1	2
99	A	2	2020-03-18	1	2	2	2	2	1	2	1	2	2	1	1	3
100	A	2	2020-03-12	1	2	2	2	2	1	1	1	2	2	1	1	4
102	A	2	2020-03-19	1	2	2	2	2	1	2	1	1	2	2	1	4
103	C	2	2020-03-19	1	2	2	2	2	2	2	1	1	1	1	1	3
105	B	2	2020-03-26	1	1	2	1	2	1	1	1	1	1	1	1	6
107	C	2	2020-04-09	1	2	2	2	2	1	1	1	2	1	1	1	5
108	B	2	2020-04-14	1	2	2	2	1	1	2	1	2	1	1	1	5
109	B	2	2020-06-15	1	2	2	2	1	1	1	1	2	2	1	1	5
110	B	2	2020-06-19	1	2	1	2	2	1	2	1	1	1	1	1	5
111	A	2	2020-06-18	1	2	2	2	2	1	1	1	1	2	1	1	5
112	C	2	2020-06-24	1	2	2	2	2	1	1	1	1	1	1	1	5
113	A	2	2020-06-30	1	2	2	2	2	1	2	1	1	1	1	1	4
114	A	2	2020-07-02	1	2	2	2	2	1	2	1	2	2	1	1	3
115	C	2	2020-07-03	1	2	2	1	2	1	2	1	1	1	1	1	5
116	B	2	2020-07-07	1	2	1	2	1	1	2	1	1	1	1	1	6
118	C	2	2020-07-15	1	2	2	2	2	1	1	1	1	1	1	1	5
119	A	2	2020-07-20	1	2	2	2	2	1	1	2	2	2	1	1	3
120	C	2	2020-07-20	1	2	2	2	2	1	1	1	1	1	1	1	5
121	C	2	2020-08-07	1	2	2	1	2	1	2	1	2	1	1	1	5
122	A	2	2020-08-11	1	2	2	2	2	1	2	2	1	1	1	1	3
123	B	2	2020-08-11	1	2	2	2	2	1	1	1	1	1	1	1	5
124	A	2	2020-08-17	1	2	2	2	2	1	2	1	2	1	1	1	3
125	C	2	2020-09-01	1	2	2	2	2	1	2	1	2	2	1	1	5
126	B	2	2020-09-11	1	2	2	2	1	1	2	1	1	2	1	1	5
127	A	2	2020-09-17	1	2	2	2	2	1	2	2	2	2	1	1	2
128	B	2	2020-09-21	1	2	2	2	2	1	2	1	1	1	1	1	4
129	A	2	2020-09-21	1	2	2	2	2	1	2	1	2	2	1	1	3
130	C	2	2020-09-21	1	2	2	2	2	1	1	1	1	1	1	1	5
131	A	2	2020-10-21	1	2	2	2	2	1	2	1	2	2	1	1	3
132	C	2	2020-10-21	1	2	2	2	2	1	1	1	2	2	1	1	4
133	B	2	2020-10-22	1	2	2	2	2	1	1	1	1	2	1	1	5
137	B	2	2020-10-30	1	2	2	2	2	1	2	1	2	1	1	1	4
138	C	2	2020-11-02	1	2	2	2	2	1	2	2	2	2	1	1	2
139	A	2	2020-11-03	1	2	2	2	2	1	2	1	2	1	1	1	3
140	B	2	2020-11-17	1	2	2	2	2	1	1	1	2	2	1	1	4
141	A	2	2020-11-25	1	2	2	2	2	1	2	1	2	2	1	1	3
142	C	2	2020-11-30	1	2	2	2	2	1	2	1	1	2	1	1	4
143	B	2	2021-01-04	1	2	2	2	2	1	1	2	2	2	1	1	3
144	C	2	2021-01-27	1	2	2	2	2	1	2	1	1	2	1	1	4
145	C	2	2021-02-08	1	2	2	2	2	1	1	1	1	2	1	1	5
146	B	2	2021-02-11	1	2	1	2	2	1	2	1	1	1	1	1	5
147	B	2	2021-02-15	1	2	2	2	2	1	2	1	1	2	1	1	4
148	A	2	2021-02-22	1	2	2	2	2	1	2	1	2	2	1	1	3
150	A	2	2021-03-01	1	2	2	2	2	1	2	1	2	2	1	1	3
151	C	2	2021-03-01	1	2	2	2	1	1	1	1	1	2	1	1	6
152	C	2	2021-03-03	1	2	2	2	2	2	2	2	2	2	1	1	5
153	A	2	2021-03-02	1	2	2	2	2	1	2	1	2	2	1	1	3
155	B	2	2021-03-04	1	2	2	2	2	1	1	2	2	2	1	1	4
157	A	2	2021-03-09	1	2	2	2	2	1	2	1	2	2	1	1	3
158	C	2	2021-03-09	1	2	2	2	1	1	1	1	1	1	1	1	6
160	A	2	2021-03-12	1	2	2	2	2	1	2	2	2	2	1	1	2
161	B	2	2021-03-12	1	2	2	2	2	1	1	1	2	1	1	1	5
162	B	2		1	2	2	2	1	1	2	1	2	2	1	1	4
163	C	2	2021-03-16	1	2	2	2	2	1	2	1	1	2	1	1	4
164	B	2	2021-03-17	1	2	2	2	2	1	1	1	2	1	1	1	5
165	A	2	2021-03-17	1	2	2	2	2	2	2	2	2	2	1	1	2
167	A	2	2021-03-19	1	2	2	1	2	1	1	2	2	2	1	1	4
168	B	2	2021-03-22	1	2	2	2	2	1	2	2	2	1	1	1	3
169	A	2	2021-03-23	1	2	2	2	2	1	2	1	1	1	1	1	4
170	B	2	2021-03-25	1	2	2	2	2	1	2	1	2	1	1	1	4
172	A	2	2021-03-31	1	2	2	2	2	1	2	1	2	2	1	1	3
174	B	2	2021-03-23	1	2	2	2	2	1	2	2	2	2	1	1	2
175	B	2	2021-04-01	1	2	1	2	2	1	1	1	1	2	1	1	6
176	C	2	2021-04-06	1	2	2	2	2	1	2	1	2	2	1	1	3
177	C	2	2021-04-12	1	2	2	1	2	2	2	1	2	1	1	1	4
178	C	2	2021-04-08	1	2	2	2	1	1	2	1	2	1	1	1	5
179	C	2	2021-04-16	1	2	2	2	2	1	2	2	2	2	1	1	2
180	A	2	2021-04-08	1	2	2	2	2	1	2	1	2	2	1	1	3
181	A	2	2021-04-13	1	2	2	2	2	1	2	2	2	1	1	1	3
182	C	2	2021-04-14	1	2	2	2	2	1	2	2	2	2	1	1	2
183	B	2	2021-04-15	1	2	2	2	2	1	1	1	1	2	1	1	5
184	B	2	2021-04-29	1	2	2	2	2	1	2	1	2	1	1	1	4
185	A	2	2021-04-23	1	2	2	2	2	1	2	1	2	2	1	1	3
186	B	2	2021-05-03	1	2	2	2	2	1	2	2	2	2	1	1	2
187	B	2	2021-05-05	1	2	1	2	2	2	1	1	2	1	1	1	5
188	C	2	2021-05-07	1	2	2	2	2	1	2	1	2	1	1	1	4
189	A	2	2021-05-10	1	2	2	2	2	2	2	1	2	2	1	1	2
190	B	2	2021-05-11	1	2	2	2	2	1	1	1	2	2	1	1	4
191	B	2		1	2	2	2	1	1	2	1	1	1	1	1	5
193	C	2	2021-05-21	1	2	2	2	2	1	2	1	2	2	1	1	3
194	A	2	2021-05-24	1	2	2	2	2	1	2	1	2	1	1	1	4
195	A	2	2021-05-25	1	2	2	2	2	1	1	1	2	1	1	1	5
196	B	2	2021-05-28	1	2	2	2	2	1	1	1	2	1	1	1	5
197	A	2	2021-05-31	1	2	2	2	2	1	1	1	1	2	1	1	5
198	C	2	2021-06-02	1	2	2	2	2	1	2	1	1	1	1	1	4
199	C	2	2021-06-02	1	2	2	1	2	1	2	1	2	1	1	1	5
200	B	2	2021-06-02	1	2	1	2	2	1	2	1	2	2	1	1	4
201	C	2	2021-06-07	1	1	2	1	1	1	2	1	1	2	1	1	6
202	A	2		1	2	2	1	2	2	2	2	2	2	2	1	2
203	B	2	2021-06-08	1	2	2	2	2	1	1	1	1	2	1	1	5
204	A	2	2021-06-11	1	2	2	2	2	1	1	2	2	2	1	1	3
205	A	2	2021-06-15	1	2	2	2	2	1	2	1	2	2	1	1	3
206	B	2	2021-06-16	1	2	2	2	2	1	2	1	1	1	1	1	4
207	A	2	2021-06-16	1	2	2	2	2	2	2	2	2	1	1	1	2
208	B	2	2021-06-21	1	2	2	2	2	1	1	1	2	1	1	1	5
209	B	2	2021-06-22	1	2	2	2	2	1	2	1	1	1	1	1	4
210	C	2	2021-06-22	1	2	2	2	2	1	1	1	1	2	1	1	5
211	A	2	2021-06-24	1	2	2	2	2	2	1	2	2	2	1	1	2
212	A	2	2021-06-25	1	2	2	2	2	1	1	1	2	2	1	1	4
213	B	2	2021-07-08	1	2	2	1	1	1	2	1	1	1	1	1	6
214	C	2	2021-06-30	1	2	2	2	2	1	2	1	2	2	1	1	3
1	A	3	2019-06-06	1	2	2	2	1	1	2	2	2	1	1	2	4
2	B	3	2019-06-07	1	2	2	2	2	1	1	2	1	1	1	1	4
3	B	3	2019-06-14	1	2	2	2	2	1	2	1	1	1	1	1	4
4	C	3	2019-06-10	1	2	2	1	2	1	2	2	1	2	1	2	4
5	A	3	2019-06-26	1	2	1	2	1	1	1	2	1	1	1	1	6
6	A	3	2019-07-02	1	2	2	2	2	1	2	1	2	1	1	1	4
7	C	3	2019-07-03	1	2	2	2	2	1	1	1	1	1	1	1	5
9	B	3	2019-07-22	1	2	2	2	2	1	1	2	2	2	2	1	3
10	B	3	2019-07-22	1	2	2	1	2	2	1	2	2	1	1	1	4
11	A	3	2019-07-24	1	2	2	1	2	1	2	2	2	2	1	2	3
12	C	3	2019-07-25	1	2	2	2	2	1	2	1	2	1	1	1	4
14	A	3	2019-07-29	1	2	2	2	2	1	1	1	2	2	1	1	4
15	C	3	2019-08-02	1	2	2	2	1	1	2	2	2	1	1	1	4
16	B	3	2019-08-02	1	2	2	2	2	1	2	2	2	1	1	1	3
18	A	3	2019-08-16	1	2	2	2	2	1	1	2	2	2	2	1	3
19	A	3	2019-08-16	1	2	2	2	2	1	1	2	1	2	1	1	4
20	B	3	2019-09-10	1	2	2	2	1	1	1	2	2	2	2	2	4
21	C	3	2019-08-21	1	2	2	2	2	1	1	1	1	2	1	1	5
22	C	3	2019-09-04	1	2	2	1	2	2	1	1	1	1	1	1	5
24	A	3	2019-08-15	1	2	1	2	2	1	2	2	2	2	1	1	3
25	B	3	2019-08-26	1	2	2	2	2	1	2	2	2	1	1	1	3
26	A	3	2019-08-26	1	2	2	2	2	1	1	2	2	2	1	1	3
29	C	3	2019-08-27	1	2	2	2	1	1	1	2	1	1	1	2	5
31	C	3	2019-09-09	1	2	2	2	2	1	1	2	2	2	1	1	3
32	A	3	2019-08-04	1	2	2	2	2	1	2	2	2	2	1	1	2
34	B	3	2019-09-20	1	2	2	2	2	1	2	1	1	2	1	1	4
35	A	3	2019-09-09	1	2	2	2	2	2	2	2	2	2	1	1	1
36	C	3	2019-09-09	1	2	2	2	2	1	1	1	2	1	1	2	5
37	B	3	2019-09-09	1	2	1	2	2	1	2	2	1	2	1	1	4
38	A	3	2019-09-05	1	2	2	2	2	1	1	1	2	2	1	1	4
39	C	3	2019-09-20	1	2	2	2	2	1	1	1	2	1	1	1	5
42	C	3	2019-09-24	1	2	2	2	2	1	2	1	1	2	1	1	4
43	B	3	2019-09-25	1	2	2	2	2	1	1	2	1	1	1	1	4
44	B	3	2019-09-27	1	2	2	1	2	2	1	1	1	2	1	1	5
45	A	3	2019-10-04	1	2	2	2	2	1	2	2	2	1	1	1	3
46	A	3	2019-10-15	1	2	2	2	2	1	2	1	2	2	1	2	3
47	C	3	2019-10-16	1	2	2	2	1	1	1	1	1	1	1	2	6
48	A	3	2019-10-11	1	2	2	2	1	1	1	2	1	1	1	1	5
49	C	3	2019-10-11	1	2	2	2	2	1	1	1	1	2	1	2	5
51	B	3	2019-10-29	1	2	2	2	2	1	2	2	2	1	1	1	3
52	C	3	2019-11-01	1	2	2	2	1	1	1	2	2	2	2	2	4
54	B	3	2019-11-01	1	2	2	2	2	1	2	2	2	1	1	2	3
55	A	3	2019-11-21	1	2	2	2	2	2	2	2	1	2	1	1	2
57	B	3	2019-11-12	1	2	2	2	2	1	1	1	1	2	2	2	5
58	C	3	2019-11-14	1	2	2	2	2	1	2	2	2	2	1	2	2
59	C	3	2019-11-18	1	2	2	2	2	1	1	1	1	2	1	2	5
60	B	3	2019-11-18	1	2	1	1	1	1	2	1	2	1	1	2	6
61	C	3	2019-11-18	1	2	2	2	2	1	1	1	2	1	1	2	5
63	B	3	2019-11-22	1	2	2	2	1	1	1	1	1	1	1	2	6
64	B	3	2019-11-28	1	2	2	2	2	1	1	1	2	1	1	1	5
66	A	3	2019-12-04	1	2	2	2	2	1	1	2	1	2	2	1	4
67	C	3	2019-12-23	1	2	2	2	2	1	1	2	2	2	2	2	3
68	A	3	2019-12-11	1	2	2	2	2	1	2	2	1	2	1	2	3
69	A	3	2019-12-19	1	2	2	2	2	2	1	2	2	2	2	1	2
70	B	3	2019-12-20	1	2	2	2	1	1	1	1	1	1	1	2	6
71	A	3	2019-12-20	1	2	2	2	2	1	2	1	2	1	1	1	4
72	C	3	2019-12-24	1	2	2	2	2	1	1	1	1	2	1	2	5
73	C	3	2020-01-03	1	2	2	2	1	1	2	1	1	2	1	2	5
74	B	3	2020-01-06	1	2	2	2	2	1	2	1	2	2	1	1	3
75	A	3	2020-01-03	1	2	2	2	2	1	1	1	2	2	1	2	4
77	B	3	2020-01-06	1	2	2	2	2	1	1	2	2	2	2	1	3
78	C	3	2020-01-03	1	2	2	2	2	1	1	1	2	2	1	2	4
80	A	3	2020-02-12	1	2	2	2	2	1	2	1	2	2	1	1	3
81	A	3	2020-01-28	1	2	2	2	2	1	2	2	2	2	1	1	2
82	B	3	2020-01-30	1	2	2	2	2	1	2	1	2	2	1	1	3
83	B	3	2020-01-29	1	2	2	2	2	1	2	1	2	2	1	1	3
85	C	3	2020-02-14	1	2	2	2	2	1	2	1	1	1	1	1	4
86	B	3		1	2	2	2	1	1	1	1	1	2	1	1	6
87	A	3	2020-02-24	1	2	2	2	2	1	1	2	2	2	1	1	3
88	B	3	2020-03-09	1	2	2	2	2	1	2	1	2	2	2	2	3
89	A	3	2020-03-02	1	2	2	2	2	1	2	2	2	2	2	2	2
90	C	3	2020-03-10	1	2	2	2	2	2	1	1	2	2	1	1	3
91	B	3	2020-03-11	1	2	2	2	2	1	2	2	2	2	2	1	2
93	A	3	2020-03-25	1	2	2	2	2	2	2	2	2	2	2	1	1
95	B	3	2020-04-08	1	2	1	2	1	1	1	1	2	1	1	1	7
97	C	3	2020-04-17	1	2	2	2	1	1	1	1	2	1	1	1	6
100	A	3	2020-04-17	1	2	2	2	2	1	1	2	1	1	1	1	4
101	A	3	2020-04-21	1	2	2	2	2	1	1	2	1	2	1	1	4
102	A	3	2020-04-23	1	2	2	2	2	1	1	1	1	2	1	1	5
103	C	3	2020-04-23	1	2	2	2	2	1	2	1	1	2	1	1	4
105	B	3	2020-04-30	1	2	2	2	2	1	1	1	1	1	1	1	5
107	C	3	2020-05-14	1	2	2	2	1	1	1	1	2	1	1	1	6
108	B	3	2020-05-18	1	2	2	2	1	1	1	1	2	1	1	1	6
109	B	3	2020-07-20	1	2	2	1	2	1	1	1	1	1	1	1	6
110	B	3	2020-06-24	1	2	1	2	2	1	2	1	1	1	2	2	5
111	A	3	2020-07-23	1	2	2	2	2	1	1	1	1	1	1	1	5
112	C	3	2020-08-06	1	2	2	2	2	1	1	1	1	1	1	1	5
113	A	3	2020-08-05	1	2	2	2	1	1	2	2	1	1	1	1	4
115	C	3	2020-08-07	1	2	2	2	1	1	1	1	1	1	1	1	6
116	B	3	2020-08-11	1	2	2	2	2	1	2	1	1	2	1	1	4
118	C	3	2020-08-19	1	2	2	2	2	1	1	1	2	1	1	1	5
119	A	3	2020-08-24	1	2	2	2	2	1	1	1	2	2	1	1	4
120	C	3	2020-08-25	1	2	2	2	1	1	1	1	1	2	1	1	6
121	C	3		1	2	2	1	1	1	2	1	2	1	1	1	6
122	A	3	2020-09-22	1	2	2	2	2	1	2	1	2	1	1	1	4
123	B	3	2020-09-22	1	2	2	2	2	1	1	1	1	1	1	1	5
124	A	3	2020-09-23	1	2	2	2	2	1	1	1	2	2	1	1	4
125	C	3	2020-11-04	1	2	2	2	2	1	2	1	2	1	1	1	4
126	B	3	2020-10-16	1	1	2	2	2	1	1	1	2	2	1	1	5
127	A	3		1	2	2	2	1	1	2	2	2	2	1	1	3
128	B	3	2020-10-26	1	2	2	2	2	1	1	1	1	1	1	1	5
129	A	3	2020-10-26	1	2	2	2	2	1	1	1	2	1	1	1	5
130	C	3	2020-10-26	1	2	2	2	2	1	1	1	1	1	1	1	5
131	A	3	2020-11-30	1	2	2	2	2	1	2	1	2	2	1	1	3
132	C	3	2020-12-01	1	2	2	2	2	1	1	1	2	2	1	1	4
133	B	3		1	2	2	2	2	1	1	1	1	2	1	1	5
137	B	3	2020-12-04	1	2	2	2	2	1	2	1	2	1	1	1	4
138	C	3	2020-12-07	1	2	1	2	2	1	2	1	2	2	1	1	4
139	A	3	2020-12-08	1	2	2	2	2	1	2	1	2	2	1	1	3
140	B	3	2020-12-22	1	2	2	2	2	1	2	1	2	1	1	1	4
141	A	3	2021-01-04	1	2	2	2	2	1	1	1	2	2	1	1	4
145	C	3	2021-03-15	1	2	2	2	2	1	2	1	1	1	1	1	4
146	B	3	2021-03-18	1	2	2	1	2	1	2	1	2	1	1	1	5
147	B	3		1	2	2	2	2	1	1	1	1	1	1	1	5
150	A	3	2021-04-06	1	2	2	2	2	1	1	1	2	2	1	1	4
152	C	3	2021-04-06	1	2	2	2	2	1	1	1	1	2	1	1	5
153	A	3	2021-04-06	1	2	2	2	2	1	1	1	2	2	1	1	4
157	A	3	2021-04-13	1	2	2	2	2	1	2	1	2	2	1	1	3
158	C	3	2021-04-13	1	2	2	2	1	1	1	1	1	1	1	1	6
160	A	3	2021-04-16	1	2	2	2	2	1	2	1	2	1	1	1	4
161	B	3	2021-04-16	1	2	2	2	1	1	1	1	1	1	1	1	6
162	B	3	2021-04-20	1	2	2	2	2	1	1	1	2	1	1	1	5
163	C	3	2021-04-20	1	2	2	2	2	1	1	1	1	2	1	1	5
164	B	3	2021-04-22	1	2	2	2	1	1	2	1	2	2	1	1	4
165	A	3	2021-04-21	1	2	2	2	2	1	2	2	2	2	1	1	2
167	A	3	2021-04-29	1	2	2	2	1	1	1	2	1	2	1	1	5
169	A	3	2021-04-27	1	2	2	2	2	1	1	1	1	1	1	1	5
170	B	3	2021-04-29	1	2	2	2	2	1	2	1	2	1	1	1	4
172	A	3	2021-05-05	1	2	2	2	2	1	2	2	2	2	1	1	2
174	C	3	2021-03-31	1	2	2	2	2	1	2	2	2	2	1	1	2
175	B	3	2021-05-06	1	2	1	2	2	1	1	1	1	1	1	1	6
177	C	3	2021-05-17	1	2	2	2	2	2	1	1	2	1	1	1	4
178	C	3	2021-05-13	1	2	2	2	2	2	1	1	2	1	1	1	4
179	C	3	2021-05-13	1	2	2	2	2	1	2	2	2	2	1	1	2
180	A	3	2021-05-17	1	2	2	2	2	1	2	1	2	2	1	1	3
181	A	3	2021-05-21	1	2	2	2	2	1	1	1	2	2	1	1	4
183	B	3	2021-05-20	1	2	2	2	1	1	1	1	1	2	1	1	6
184	B	3	2021-05-27	1	2	2	2	2	1	2	1	1	1	1	1	4
185	A	3	2021-05-27	1	2	1	2	2	1	1	1	2	2	1	1	5
186	B	3	2021-06-07	1	2	2	2	2	1	2	1	2	1	1	1	4
187	B	3	2021-06-10	1	2	1	2	2	2	1	1	2	2	1	1	4
188	C	3	2021-06-14	1	2	2	2	1	1	2	1	2	1	1	1	5
189	A	3	2021-06-14	1	2	2	2	2	1	2	2	2	1	1	1	3
190	B	3	2021-06-15	1	2	2	2	2	1	1	1	1	1	1	1	5
191	C	3	2021-06-23	1	2	1	2	2	1	1	1	1	1	1	1	6
193	C	3	2021-06-25	1	2	2	2	2	1	2	1	1	1	1	1	4
194	A	3	2021-06-29	1	2	2	2	2	1	2	2	1	2	1	1	3
195	A	3	2021-07-06	1	2	2	2	2	1	2	1	1	1	1	1	4
196	B	3	2021-07-05	1	2	2	2	2	1	1	1	1	1	1	1	5
197	A	3	2021-07-05	1	2	2	2	2	1	1	1	1	2	1	1	5
198	C	3	2021-07-07	1	2	2	2	2	1	2	1	1	1	1	1	4
199	C	3	2021-07-07	1	1	2	2	1	1	2	1	1	1	1	1	6
202	A	3	2021-07-22	1	2	2	2	2	1	1	1	2	2	1	1	4
203	B	3	2021-07-13	1	2	2	2	2	1	1	1	1	2	1	1	5
204	A	3	2021-07-16	1	2	2	2	2	1	2	2	2	1	1	1	3
205	A	3	2021-07-21	1	2	2	2	2	1	2	2	2	2	1	1	2
207	A	3	2021-07-29	1	2	2	2	2	1	1	1	2	2	1	2	4
208	B	3	2021-07-26	1	2	2	2	2	1	1	1	2	2	1	1	4
209	B	3	2021-07-28	1	2	2	2	2	1	2	1	2	2	1	1	3
210	C	3	2021-07-28	1	1	1	2	1	1	1	1	1	1	1	1	7
211	A	3	2021-07-30	1	2	2	2	2	1	2	2	2	2	1	2	2
212	A	3	2021-07-30	1	2	2	1	2	1	2	2	2	1	1	1	4
213	B	3	2021-08-03	1	2	2	1	2	1	1	1	1	1	1	1	6
214	C	3	2021-08-04	1	2	2	2	2	1	2	1	2	2	1	1	3
1	A	4	2019-07-19	1	2	2	2	2	1	1	2	2	1	1	1	4
2	B	4	2019-07-19	1	2	2	2	2	1	1	2	1	1	1	1	4
3	B	4	2019-07-26	1	2	2	2	2	1	1	2	2	1	1	1	4
5	A	4	2019-08-07	1	2	2	2	2	1	1	1	2	2	1	2	4
6	A	4	2019-08-13	1	2	2	2	1	1	1	2	2	1	1	1	5
7	C	4	2019-08-14	1	2	2	2	2	1	1	1	2	1	1	1	5
9	B	4	2019-09-03	1	2	2	2	2	1	2	1	1	1	1	1	4
10	B	4	2019-09-01	1	2	2	2	2	1	2	2	1	2	1	1	3
11	A	4	2019-09-04	1	2	2	2	2	1	2	1	2	1	1	1	4
12	C	4	2019-09-05	1	2	2	2	2	1	1	2	2	1	1	1	4
14	A	4	2019-09-09	1	2	2	2	2	1	1	1	2	2	1	1	4
15	C	4	2019-09-13	1	2	2	2	2	1	2	2	1	1	1	2	3
18	A	4	2019-09-23	1	2	1	1	2	1	1	2	2	2	1	2	4
19	A	4	2019-09-27	1	2	2	2	2	1	2	2	1	1	1	1	3
20	B	4	2019-10-15	1	2	2	2	2	1	1	2	2	1	1	2	5
21	C	4	2019-10-02	1	2	2	2	1	1	1	1	1	1	1	1	6
22	C	4	2019-10-02	1	2	2	2	1	1	1	1	1	1	1	1	6
24	A	4	2019-10-03	1	2	2	1	2	1	1	1	1	1	1	1	6
26	A	4	2019-10-07	1	2	2	2	2	1	1	2	2	2	1	1	3
27	B	4	2019-10-07	1	2	1	2	2	1	1	1	1	1	1	1	6
29	C	4	2019-10-08	1	2	2	1	2	1	1	2	1	1	1	2	5
31	C	4	2019-10-16	1	2	2	2	2	1	1	2	2	2	1	1	3
32	A	4	2019-10-15	1	2	2	2	2	1	2	2	1	1	1	2	3
34	B	4	2019-10-23	1	2	2	1	2	1	2	1	1	1	1	1	5
35	A	4	2019-10-22	1	2	2	2	2	1	2	2	1	2	1	1	3
36	C	4	2019-10-22	1	2	2	2	2	1	1	1	1	1	1	1	5
39	C	4	2019-10-29	1	2	2	2	2	1	2	1	1	1	1	1	4
41	A	4	2019-11-01	1	2	2	1	2	1	2	1	1	1	1	1	5
42	C	4	2019-11-05	1	2	2	2	2	1	1	1	1	2	1	2	5
43	B	4	2019-11-06	1	2	2	2	1	1	1	1	2	2	1	1	5
44	B	4	2019-11-12	1	2	2	2	2	2	2	2	2	2	1	1	1
45	A	4	2019-11-15	1	2	2	2	2	1	2	2	2	1	1	1	3
46	A	4	2019-11-19	1	2	2	2	2	1	2	1	1	1	2	1	4
47	C	4	2019-11-27	1	2	2	2	2	1	1	1	2	1	1	2	5
48	A	4	2019-11-21	1	2	2	2	1	1	1	1	2	1	1	2	6
49	C	4	2019-10-11	1	2	2	2	2	1	1	1	1	2	1	1	5
51	B	4	2019-12-23	1	2	2	2	2	1	2	1	2	1	1	2	4
52	C	4	2019-12-11	1	2	2	2	2	1	2	1	2	1	1	1	4
54	B	4	2019-12-13	1	2	2	2	2	1	2	1	2	2	1	2	3
55	A	4	2019-12-13	1	2	2	2	2	1	2	2	2	1	1	1	3
57	B	4	2020-01-20	1	2	2	2	2	1	1	1	2	1	1	2	5
58	C	4	2019-12-27	1	2	2	2	2	1	2	1	2	2	1	2	3
59	C	4	2019-12-27	1	2	2	1	2	1	2	1	2	2	1	1	4
60	B	4	2019-12-30	1	2	2	2	1	1	1	1	1	1	1	1	6
61	C	4	2019-12-30	1	2	2	2	2	1	1	2	1	1	1	1	4
63	B	4	2020-01-09	1	2	2	2	1	1	2	1	1	1	1	1	5
64	B	4	2020-01-09	1	2	2	2	2	1	1	1	2	2	1	1	4
66	A	4	2020-01-15	1	2	1	2	2	1	2	1	2	2	1	1	4
67	C	4	2020-01-20	1	2	2	2	2	1	2	2	2	1	1	1	3
68	A	4	2020-01-22	1	2	2	2	2	1	2	1	2	2	1	2	3
69	A	4	2020-02-03	1	2	2	2	2	1	2	2	2	2	1	1	2
70	B	4	2020-01-31	1	2	1	2	2	1	1	1	1	2	1	1	6
71	A	4	2020-02-04	1	2	2	2	2	1	2	1	2	1	1	1	4
72	C	4	2020-02-07	1	2	2	2	2	1	1	1	1	2	1	1	5
73	C	4	2020-02-06	1	2	2	2	2	1	2	1	2	1	1	1	4
74	B	4	2020-02-07	1	2	2	2	2	1	1	1	2	2	1	1	4
75	A	4	2020-02-14	1	2	2	2	2	1	2	1	1	1	1	1	4
77	B	4	2020-02-12	1	2	2	2	1	1	1	1	1	1	1	2	6
78	C	4	2020-02-12	1	1	2	2	2	1	1	1	1	1	1	2	6
80	A	4	2020-03-09	1	2	2	2	2	1	2	1	2	2	1	1	3
81	A	4	2020-03-11	1	2	2	2	2	1	2	2	1	1	1	1	3
85	C	4	2020-03-27	1	2	1	2	1	1	1	1	1	1	1	1	7
86	B	4	2020-04-07	1	2	2	1	1	1	1	1	2	2	1	2	6
87	A	4	2020-04-09	1	2	2	2	2	1	2	1	2	2	1	1	3
88	B	4	2020-04-20	2	2	2	2	2	1	2	2	2	2	2	1	1
89	A	4	2020-04-14	1	2	2	2	2	1	1	2	2	2	1	2	3
90	C	4	2020-04-20	1	2	2	2	2	1	1	1	2	2	1	2	4
94	C	4	2020-07-30	1	2	2	2	1	1	1	1	1	1	1	1	6
95	B	4	2020-05-19	1	2	2	2	1	1	1	1	2	1	1	1	6
97	C	4	2020-05-22	1	2	2	2	2	1	1	1	1	1	1	1	5
101	A	4	2020-06-02	1	2	2	2	2	1	1	1	1	1	1	1	5
102	A	4	2020-06-04	1	2	2	2	2	1	1	1	2	2	1	1	4
103	C	4	2020-06-04	1	2	2	2	2	1	1	1	2	2	1	1	4
105	B	4	2020-06-11	1	2	2	2	2	1	1	1	2	1	1	1	5
107	C	4	2020-06-25	1	2	2	2	2	1	1	1	2	1	1	1	5
108	B	4	2020-06-29	1	2	2	2	2	1	1	1	2	1	1	1	5
109	B	4	2020-08-31	1	2	2	2	2	1	1	1	1	1	1	1	5
110	B	4	2020-09-03	1	2	2	1	2	1	1	1	1	1	1	1	6
111	A	4	2020-09-03	1	2	2	2	2	1	1	1	1	1	1	1	5
112	C	4	2020-09-10	1	2	2	2	2	1	1	1	1	2	1	1	5
113	A	4	2020-09-16	1	1	2	2	2	1	2	1	1	1	1	1	5
114	A	4	2020-09-22	1	2	2	2	2	1	2	1	2	2	1	1	3
115	C	4	2020-09-18	1	2	2	1	2	1	1	1	1	1	1	1	6
116	B	4	2020-09-22	1	2	2	2	2	1	2	1	1	2	1	1	4
119	A	4	2020-10-08	1	2	2	2	2	1	1	1	1	1	1	1	5
120	C	4	2020-10-08	1	2	2	2	2	1	1	1	2	1	1	1	5
122	A	4	2020-11-03	1	2	2	2	2	1	1	1	2	2	1	1	4
123	B	4	2020-11-03	1	2	2	2	1	1	1	1	1	1	1	1	6
124	A	4	2020-11-16	1	2	2	2	2	1	1	1	2	2	1	1	4
128	B	4	2020-12-07	1	2	1	2	2	1	2	1	1	1	1	1	5
129	A	4	2020-12-07	1	2	2	2	2	1	1	1	2	1	1	1	5
130	C	4	2020-12-07	1	2	2	2	1	1	1	1	2	1	1	1	6
131	A	4	2021-02-02	1	2	2	2	2	1	1	1	1	2	1	1	5
132	B	4	2021-01-11	1	2	2	2	2	1	1	1	2	2	1	1	4
133	B	4	2021-01-07	1	2	1	2	2	1	1	1	1	2	1	1	6
137	B	4	2021-01-15	1	2	2	2	2	1	2	1	2	1	1	1	4
138	C	4	2021-01-18	1	2	2	1	2	1	1	1	1	1	1	1	6
139	A	4	2021-01-18	1	2	2	2	2	1	2	1	2	2	1	1	3
140	B	4	2021-02-02	1	2	2	2	2	1	2	1	1	2	1	1	4
141	A	4	2021-02-15	1	2	2	2	2	1	2	1	2	2	1	1	3
145	C	4	2021-04-26	1	2	2	2	2	1	1	1	2	2	1	1	4
146	B	4	2021-04-30	1	2	1	2	2	1	2	1	1	1	1	1	5
147	B	4	2021-05-05	1	2	2	2	2	1	2	1	2	2	1	1	3
148	A	4	2021-05-21	1	2	2	2	2	1	1	1	1	2	1	1	5
150	A	4	2021-05-17	1	2	2	2	2	1	1	1	2	2	1	1	4
152	C	4	2021-05-24	1	2	2	2	1	1	1	1	1	2	1	1	6
153	A	4	2021-05-18	1	2	2	2	2	1	1	2	2	1	1	1	4
156	B	4	2021-05-25	1	2	2	2	2	1	1	1	1	1	1	1	5
157	A	4	2021-05-25	1	2	2	2	2	1	2	1	2	2	1	1	3
158	C	4	2021-05-25	1	2	2	2	1	1	1	1	2	1	1	1	6
160	A	4	2021-05-28	1	2	2	2	2	1	2	1	2	2	1	2	3
161	B	4	2021-05-28	1	2	2	1	2	2	1	1	1	2	1	1	5
162	B	4	2021-06-02	1	2	2	2	2	1	2	1	2	1	1	1	4
163	C	4	2021-06-02	1	2	2	2	2	1	1	1	1	2	1	1	5
164	B	4	2021-06-02	1	2	2	2	2	1	1	1	2	1	1	1	5
167	A	4	2021-06-04	1	2	2	2	2	1	1	1	1	2	1	1	5
169	A	4	2021-06-08	1	2	2	2	2	1	2	1	1	2	1	1	4
170	B	4	2021-06-10	1	2	2	2	2	1	1	1	2	1	1	1	5
174	C	4	2021-05-07	1	2	2	2	2	1	2	2	2	2	1	1	2
175	B	4	2021-06-17	1	2	2	1	2	1	2	1	2	1	1	1	5
177	C	4	2021-06-28	1	2	2	2	2	2	1	1	1	1	1	1	4
178	C	4	2021-06-24	1	2	2	2	2	2	1	1	2	1	1	1	4
179	C	4	2021-06-24	1	2	2	2	2	1	2	1	2	2	1	1	3
180	A	4	2021-06-24	1	2	2	2	2	1	2	1	2	2	1	1	3
181	A	4	2021-07-02	1	2	2	2	2	1	1	1	2	1	1	1	5
183	B	4	2021-07-02	1	2	2	2	2	1	1	1	2	1	1	1	5
184	B	4	2021-07-08	1	2	2	2	2	1	1	1	1	2	1	1	5
185	A	4	2021-07-09	1	2	2	2	2	1	1	1	2	2	1	1	4
186	B	4	2021-07-19	1	2	2	2	2	1	2	2	2	1	1	1	3
188	C	4	2021-07-26	1	2	2	2	2	1	2	1	2	1	1	1	4
189	A	4	2021-08-16	1	2	2	2	2	1	2	2	1	2	1	1	3
193	C	4	2021-08-04	1	2	2	2	2	1	1	1	2	1	1	1	5
194	A	4	2021-08-09	1	2	2	2	2	1	2	2	1	1	1	1	3
196	B	4	2021-08-13	1	2	1	1	2	1	1	1	2	1	1	1	7
197	A	4	2021-08-20	1	2	2	1	2	1	1	1	1	1	1	1	6
198	C	4	2021-08-18	1	2	2	2	2	1	1	1	2	1	1	1	5
199	C	4	2021-08-18	1	2	1	2	2	1	1	1	1	1	1	1	6
200	B	4	2021-08-18	1	2	2	2	1	1	1	1	2	1	1	1	6
202	A	4	2021-08-24	1	2	2	2	2	1	2	1	1	1	1	1	4
203	B	4	2021-08-24	1	2	1	2	2	1	1	1	1	1	1	1	6
204	A	4	2021-08-27	1	2	2	2	2	1	2	2	2	2	1	1	2
205	A	4	2021-08-31	1	2	2	2	2	1	2	2	2	2	1	1	2
207	A	4	2021-09-01	1	2	2	2	2	1	2	1	2	1	1	1	4
208	B	4	2021-09-06	1	2	2	2	2	1	1	1	2	1	1	1	5
209	B	4	2021-09-07	1	2	2	2	2	1	2	1	1	1	1	1	4
210	C	4	2021-09-08	1	2	1	2	2	1	1	1	1	1	1	1	6
211	A	4	2021-09-10	1	2	2	2	2	1	2	2	2	1	1	1	3
212	A	4	2021-09-10	1	2	2	1	2	1	1	2	2	1	1	1	4
213	B	4	2021-09-10	1	2	1	1	2	1	1	1	1	2	1	1	6
214	C	4	2021-09-15	1	2	2	2	2	1	2	1	2	2	1	1	3
