# Supplementary material for: Effect of diet video-drama and telephone messages on improving parental knowledge and diet diversity of malnourished children in Kenya: A randomised controlled trial
Source: PLOS Glob Public Health. 2025 Jul 9;5(7):e0004818. doi: 10.1371/journal.pgph.0004818 (PMC12240368; doi:10.1371/journal.pgph.0004818)
Supplement: S5 Data — (XLSX) [file pgph.0004818.s020.xlsx]

## Sheet: Sheet1
patients_study_number	Randomization arm	Visit	Date	adequate_nutrients:food_1	adequate_nutrients:food_2	adequate_nutrients:food_3	adequate_nutrients:food_4	no of food groups mentioned	Mentioned meat	Mentioned green vegetables	Mentioned viatmin A rich fruits and vegetables	Mentioned Legumes	Cooking methods	othercookingmethod	methods_increase_energy_1	methods-increase-energy_2	foods_cat_1	foods_cat_2	other_food_mentioned_cat_1	other_food_mentioned_cat_ 2	Feeding fequency	Mean knowledge score
121	C	1	2020-07-29	Porridge (millet)	Green banana	Ugali	Indomie	1	2	2	2	2	1		3	1	2	1	Beetroot		4	3
127	A	1	2020-09-10	Potatoes	Rice	Porridge (wimbi)	Ugali	1	2	2	1	2	1		4	2	1	1	Beans		7	4
135	B	1	2020-10-19	Potatoes	Green bananas	Ugali	Wimbi porridge	1	2	2	2	2	1		4	2	2	1	Watermelon	Pawpaw	4	2
149	A	1	2021-02-17	Porridge	Arrow roots	Green bananas	Ugali	1	2	2	2	2	1		3	1	2	1		Tomato fruit	5	4
152	C	1	2021-02-22	Green peas	Njahi	Beans	Green grams	1	2	2	2	1	1		3	1	1	1			3	4
157	A	1	2021-03-01	Porridge made of cassava and sorghum flours	Green banana	potatoes	Rice	1	2	2	2	2	1		3	1	2	2	Beans	Green grams	4	2
160	A	1	2021-03-04	Porridge ( wimbi)	Green bananas	Weetabix	Rice	1	2	2	2	2	2	Boiling	3	1	1	2		Oranges	4	2
213	B	1	2021-06-17	Ugali	Green banana	Omena soup	Potatoes	1	1	2	2	2	1		4	2	2	1	Milk	Watermelon	4	2
214	C	1	2021-06-22	Porridge made of millet flour	Green bananas	Indomie	Arrow roots	1	2	2	2	2	1		4	2	2	1	Watermelon	Orange	5	3
9	B	1	2019-05-27	Pawpaw	Porridge (flour mixture ofwimbi+maize)	Potatoes	Green bananas	2	1	2	1	2	1		2	1	2	1		Beetroot	3	3
13	B	1	2019-06-07	Mrenda	Weetabix	Potatoes	Green bananas	2	2	1	2	2	2	Boiling	3	1	2	2	Orange	Pawpaw	6	2
15	C	1	2019-06-11	Potatoes	Green bananas	Pumpkin	Sweet potatoes	2	2	2	1	2	1		3	1	2	1		Tomato	6	4
17	C	1	2019-06-14	Porridge (wimbi)	Beans	Ndengu	Potatoes	2	2	2	2	1	1		4	2	1	1			4	3
18	A	1	2019-06-21	Potatoes	Beans	Green grams	Green bananas	2	2	2	2	1	2	Boiling	5	2	2	2	Beetroot	Beans	3	0
21	C	1	2019-07-02	Potatoes	Pumpkin	Green bananas	Weetabix and milk	2	2	2	1	2	2	Boiling	3	1	2	1	Orange		6	3
39	C	1	2019-07-26	Porridge (millet)	Omens soup	Ugali	Mrenda	2	1	1	2	2	2	Boiling	5	2	1	1			4	2
56	A	1	2019-09-17	Ripe banana	Potatoes	Ugali	Rice	2	2	2	2	2	1		3	1	1	2	Orange		3	3
57	B	1	2019-09-23	Fish	Potatoes	Omena	Meat	2	1	2	2	2	1		3	1	1	2	Tomatoes	Fish	4	3
59	C	1	2019-09-26	Green grams	Beans	Fish	Meat	2	1	2	2	1	1		3	1	1	2		Watermelon	6	4
72	C	1	2019-11-05	Ugali	Rice	Matoke	Beans	2	2	2	2	1	2	Boiling	4	2	1	1			3	2
77	B	1	2019-11-12	Porridge (wimbi)	Green bananas	Pumpkin	Ugali	2	2	2	1	2	2	Boiling	5	2	2	2	Pawpaw	Pineapple	4	0
78	C	1	2019-11-13	Ugali	Rice	Beans	Green grams	2	2	2	2	1	1		3	1	1	2	Black beans		4	3
80	A	1	2019-12-16	Porridge made of wimbi and maize flour	Spinach	Ugali	Omena soup	2	2	1	2	2	1		3	1	2	1		Orange	4	3
83	B	1	2019-12-17	Omena	Green banana	Potatoes	Minced meat	2	1	2	2	2	1		3	1	2	2	Beetroot	Passion fruit	6	3
87	A	1	2020-01-09	Beans	Green grams	Green bananas	Porridge made of wimbi	2	2	2	2	1	1		5	2	2	2	Beetroot	Orange	4	2
89	A	1	2020-01-27	Wimbi porridge	Green bananas	Terere	Spinach	2	2	1	2	2	2	Boiling	3	1	2	2	Does not know	Does not know	5	2
90	C	1	2020-01-27	Porridge made of wimbi	Green banana	Ugali	Milk	2	2	2	2	2	1		5	2	2	2	Ugali	Porridge	4	1
91	B	1	2020-01-31	Green bananas	Wimbi porridge	Pumpkins	Ugali	2	2	2	1	2	1		3	1	2	1		Ripe banana	8	4
100	A	1	2020-03-09	Njahi	Green banana	Yams	Beans	2	2	2	2	1	1		3	1	2	1	Beans		6	4
101	A	1	2020-03-09	Beans	Green grams	Green bananas	Yams	2	2	2	2	1	1		3	1	2	1	Beans		6	4
103	C	1	2020-03-12	Liver	Green bananas	Fish	Porridge (maize)	2	1	2	2	2	1		3	1	1	1			4	4
107	C	1	2020-04-01	Green banana	Ugali	Green grams	Beans	2	2	2	2	1	1		3	1	2	2	Green grams	Beans	4	2
108	B	1	2020-04-03	Rice	Potatoes	Beans	Porridge (millet)	2	2	2	2	1	2	Boiling	4	2	2	1	Orange	Porridge	5	2
109	B	1	2020-06-05	Ugali	Green bananas	Potatoes	Terere	2	2	1	2	2	1		5	2	1	1			6	4
122	A	1	2020-08-08	Potatoes	Green bananas	Green grams	Porridge (millet)	2	2	2	2	1	2	Boiling	3	1	1	1	Oranges	Beans	5	2
125	C	1	2020-08-21	Ripe banana	Green banana	Orange	Avacado	2	2	2	2	2	1		4	2	1	2	Orange	Ripe banana	5	3
126	B	1	2020-09-03	Potatoes	Green bananas	Porridge made from mixed flours( millet, sorghum)	Avocado	2	2	2	2	2	2	Boiling	2	1	2	2	Doesn't know	Doesn't know	5	2
130	C	1	2020-09-11	Wimbi porridge	Yoghurt	Green bananas	Ugali	2	2	2	2	2	1		3	1	2	1		Beetroot	4	3
133	B	1	2020-10-14	Porridge made of wimbi and baridi flours	Pumpkin	Pawpaw	Arrow root	2	2	2	1	2	1		3	1	1	1			5	5
137	B	1	2020-10-22	Green bananas	Wimbi porridge	Ugali	Oranges	2	2	2	2	2	1		4	2	1	1	Porridge		8	4
148	A	1	2021-02-12	Porridge- wimbi	Green bananas	Pumpkin	Pawpaw	2	2	2	1	2	2	Boiling	2	1	2	2	Ribena	Beetroot	4	1
150	A	1	2021-02-19	Arrow roots	Green bananas	Njahi	Ugali	2	2	2	2	1	1		5	2	1	1			4	3
154	C	1	2021-02-24	Beans	Ugali	Green banana	Porridge (maize)	2	2	2	2	1	1		4	2	1	1			3	3
159	C	1	2021-03-04	Ugali	Arrow roots	Green bananas	pawpaw	2	2	2	1	2	1		4	1	1	1			4	4
164	B	1	2021-03-09	Porridge made of cassava, millet flours	Ugali	Murenda	Omena soup	2	1	1	2	2	1		4	1	1	1			4	4
168	B	1	2021-03-12	Ugali	Fish soup	Milk	Rice	2	1	2	2	2	1		4	2	2	2	Watermelon	Tomato fruit	5	2
171	C	1	2021-03-18	Green grams	Beans	Porridge (wimbi)	Ugali	2	2	2	2	1	1		3	1	2	1	Beetroot		5	4
173	A	1	2021-03-23	Porridge (wimbi)	Green bananas	Arrow roots	Pumpkin	2	2	2	1	2	2	Boiling	3	1	1	1			5	3
176	C	1	2021-03-29	Ugali	Beans	Porridge wimbi	Ndengu	2	2	2	2	1	1		3	1	2	2	Beetroot	Oranges	3	2
180	A	1	2021-03-31	Green banana	Potatoes	Beef soup	Yoghurt	2	1	2	2	2	1		3	1	1	1			4	4
182	C	1	2021-04-06	Pawpaw	Green banana	Pumpkin	Yams	2	1	2	1	1	1		3	1	2	2	Green grams	Beans	2	2
187	B	1	2021-04-28	Ugali	Milk	Porridge made of mixed flours (miaze and millet)	Green bananas	2	2	2	2	2	1		4	2	1	3	Thorn melon	Watermelon	4	2
188	C	1	2021-04-29	Green bananas	Ugali	Pumpkin	Porridge made of millet	2	2	2	1	2	2	Boiling	3	1	2	1		Watermelon	8	3
193	C	1	2021-05-11	Pumpkins	Green bananas	Potatoes	Ugali	2	2	2	1	2	1		3	1	1	3		Watermelon	4	3
202	A	1	2021-05-31	Millet porridge	Potatoes	Green banana	Pumpkins	2	2	2	1	2	2	Boiling	3	1	2	2	Beetroot	Apples	4	1
204	A	1	2021-06-03	Beans	Green grams	Njahi	Rice	2	2	2	2	1	1		4	2	1	1			4	3
212	A	1	2021-06-17	Rice	Ugali	Spinach	Pineapple	2	2	1	2	2	1		3	1	1	1		Omena	4	4
1	A	1	2019-04-17	Beans	Green grams	Omena	Green bananas	3	1	2	2	1	2	Boiling	5	2	2	1	Beetroot		4	1
3	B	1	2019-04-25	Vegetables terere	Ugali	Fish	Minced meat	3	1	1	2	2	1		5	2	2	1	Beetroot	Grape's, tomato fruit	6	3
4	C	1	2019-04-26	Meat	Fish	Terere	Beans	3	1	1	2	1	2	Boiling	4	2	1	1		Pawpaw	6	3
5	A	1	2019-05-07	Ugali	Porridge (millet)	Milk	Watermelon	3	2	2	1	2	1		3	1	2	1		Oranges	3	3
7	C	1	2019-05-14	Ugali with meat soup	Beans	Wimbi porridge	Fruits like watermelon	3	2	2	1	1	1		3	1	2	1		Beans	6	4
8	C	1	2019-05-24	Porridge	Potatoes with spinach	Pawpaw	Pumpkin	3	2	2	1	2	2	Boiling	5	2	1	1			2	2
14	A	1	2019-06-07	Fish	Meat	Eggs	Beans	3	1	2	2	1	1		2	1	1	1			8	5
16	B	1	2019-06-13	Potatoes	Green bananas	Pumpkins	Passion fruit	3	2	2	1	2	1		4	2	1	2	Beetroot	Tomato fruit	4	2
19	A	1	2019-06-27	Fish	Meat	Eggs	Milk	3	1	2	2	2	1		3	1	2	1		Watermelon	8	4
20	B	1	2019-07-02	Wimbi porridge	Fish	Green grams	Green bananas and potatoes	3	1	2	2	1	2	Boiling	3	1	2	1		Beetroot	5	3
23	A	1	2019-07-03	Omena	Milk	Eggs	Meat	3	1	2	2	2	2	Boiling	3	1	2	1		Beetroot	8	3
24	A	1	2019-07-03	Beans	Meat	Fish	Eggs	3	1	2	2	1	2	Boiling	3	1	2	1	Watermelon		8	3
25	B	1	2019-07-05	Porridge (wimbi)	Fruit e.g orange	Potatoes	Green grams	3	2	2	2	1	1		5	2	2	1		Fruit e.g orange	8	3
26	A	1	2019-07-05	Ripe banana	Potatoes	Fish	Spinach	3	1	2	2	2	1		5	2	2	1		Pawpaw	4	2
27	B	1	2019-07-21	Fish	Green banana	Milk	Yoghurt	3	1	2	2	2	1		3	1	2	1	Beetroot, carrot,tomato fruit		5	4
29	C	1	2019-07-08	Fruits eg pineapple	Vegetables eg mreda	Fish	Eggs	3	1	1	2	2	2	Boiling	5	2	1	1			4	2
34	B	1	2019-07-17	Fish,omena	Mrenda	Liver	Beans,njahe	3	1	1	2	1	1		3	1	1	2		Milk	6	4
37	B	1	2019-07-19	Green grams	Beans	Rice	Terere	3	2	1	2	1	1		2	1	1	2	Orange		6	4
40	C	1	2019-07-29	Pumpkin	Potatoes	Liver	Fish	3	1	2	1	2	1		5	2	2	2	Beetroot	Avacado	7	2
41	A	1	2019-07-31	Green banana	Meat	Fish	Beans	3	1	2	2	1	2	Boiling	5	2	1	1			6	3
44	B	1	2019-08-08	Beans	Groundnuts	Vegetables like spinach	Meat	3	1	1	2	1	2	Boiling	3	1	2	2	Beans	Tomato	4	1
45	A	1	2019-08-15	Milk	Minced meat	Yoghurt	Ugali	3	1	2	2	2	2	Boiling	5	2	2	2	Banana,beetroot	Omena	6	1
48	A	1	2019-08-21	Beans	Ripe banana	Spinach	Eggs	3	2	1	2	1	1		3	1	2	2	Beans	Green grams	4	2
49	C	1	2019-08-22	Milk	Porridge( wimbi and maize flour)	Ndengu	Beans	3	2	2	2	1	2	Boiling	3	1	2	1	Beetroot		4	2
54	B	1	2019-09-12	Wimbi porridge	Peanuts	Milk	Potatoes	3	2	2	2	1	2	Boiling	3	1	1	2	Beans		8	3
58	C	1	2019-09-24	Green bananas	Potatoes	Beans	Cabbage	3	2	2	2	1	2	Boiling	3	1	2	2	Beans	Orange	3	1
60	B	1	2019-09-27	Eggs	Green banana	Ugali	Fruits e.g oranges	3	2	2	2	2	1		3	1	2	2	Fruits e.g beetroot	Beans	4	1
62	B	1	2019-09-30	Porridge (wimbi)	Beans	Vegetables kienyeji (terere)	Green banana	3	2	1	2	1	2	Boiling	4	2	1	1			8	3
64	B	1	2019-10-08	Pumpkin	Spinach	Potatoes	Green banana	3	2	1	1	2	2	Boiling	4	2	1	1			4	2
65	C	1	2019-10-15	Green grams	Traditional vegetables (managu)	Oranges	Fish	3	2	1	2	2	1		5	2	2	1		Tomato fruit	8	3
66	A	1	2019-10-15	Beans	Green grams	Meat	Milk	3	1	2	2	1	2	Boiling	2	1	1	2		Ribena	3	2
67	C	1	2019-10-17	Traditional vegetables (mrenda)	Oranges	Meat	Beans	3	1	1	2	1	2	Boiling	3	1	2	1	Beans		6	3
68	A	1	2019-10-22	Green bananas	Pumpkin	Traditional vegetables (managu)	Arrow root	3	2	1	1	2	2	Boiling	3	1	2	1		Watermelon	5	3
71	A	1	2019-11-04	Red Beans	Meat	Eggs	Black beans (Njahe)	3	1	2	2	1	1		3	1	2	1	Beetroot		5	4
74	B	1	2019-11-11	Omena	Managu	Fish	Arrow roots	3	1	1	2	2	1		2	1	2	1		Tomato fruit	6	4
75	A	1	2019-11-12	Ugali	Terere	Green grams	Rice	3	2	1	2	2	1		3	1	2	2	Beans	Beetroot	5	3
76	A	1	2019-11-12	Porridge (wimbi)	Pawpaw	Avacado	Potatoes	3	2	2	1	2	2	Boiling	2	1	2	1		Beetroot	3	2
79	C	1	2019-11-13	Beans	Green grams	Rice	Meat	3	1	2	2	1	1		3	1	2	1	Watermelon		3	3
81	A	1	2019-12-16	Ugali	Mrenda	Porridge made of maize flour and wimbi	Pumpkin	3	2	1	1	2	1		2	1	2	2	Avocado	Pineapple	4	2
82	B	1	2019-12-17	Fish	Milk	Ugali	Green bananas	3	1	2	2	2	1		4	2	2	2	Beetroot	Watermelon	5	3
84	C	1	2019-12-31	Beans	Green grams	Traditional vegetables (terere)	Avocado	3	2	1	2	1	2	Boiling	3	1	2	1		Apple	8	3
85	C	1	2019-12-31	Milk	Wimbi porridge	Green bananas	Pumpkins	3	2	2	1	2	2	Boiling	3	1	2	2	Tomato fruit	Watermelon	8	2
86	B	1	2019-12-31	Fish	Ugali	Eggs	Chicken	3	1	2	2	2	1		3	1	2	2	Watermelon	Tomato fruit	4	2
88	B	1	2020-01-27	Green banana	Ugali	Pumpkins	Terere	3	2	2	1	2	1		5	2	2	1		Beetroot	8	3
92	B	1	2020-02-07	Minced meat	Ugali	Spinach	Ripe bananas	3	1	1	2	2	2	Boiling	3	1	2	1	Beetroot		4	2
93	A	1	2020-02-07	Omena	Eggs	Spinach	Fish	3	1	1	2	2	1		5	2	2	1	Mango		6	3
95	B	1	2020-02-24	Green grams	Pumpkins	Potatoes	Green bananas	3	2	2	1	1	2	Boiling	5	2	1	1			6	3
102	A	1	2020-03-05	Beans	Fish	Meat	Eggs	3	1	2	2	1	1		2	1	2	1	Tomato fruit		4	3
104	B	1	2020-03-18	Potatoes	Spinach	Yoghurt	Porridge made of millet, maize, sorghum, and cassava flours	3	2	1	2	1	1		4	2	1	1			7	4
106	C	1	2020-03-24	Milk	Wimbi porridge	Ripe banana	Ugali	3	2	2	2	2	2	Boiling	4	2	1	2	Beans	Watermelon	3	1
110	B	1	2020-06-10	Matoke	Pumpkin	Meat	Potatoes	3	1	2	1	2	1		3	1	2	1	Tomato fruit		7	4
111	A	1	2020-06-10	Green banana	Spinach	Ugali	Njahi	3	2	1	2	1	2	Boiling	3	1	2	1	Watermelon		4	2
112	C	1	2020-06-16	Green grams	Green banana	Ugali	Managu	3	2	1	2	1	1		3	1	2	1		Beans	8	4
113	A	1	2020-06-22	Pumpkin	Spinach	Meat	Pawpaws	3	1	1	1	2	1		3	1	1	1			4	3
114	A	1	2020-06-22	Traditional vegetables (managu)	Omena	Fish	Milk	3	1	1	2	2	1		4	2	1	2	Beans	Beetroot	8	3
115	C	1	2020-06-25	Omena	Beans	Eggs	Green grams	3	1	2	2	1	2	Boiling	3	1	1	2	Watermelon		5	3
116	B	1	2020-06-29	Green bananas	Wimbi porridge	Beans	Eggs	3	2	2	2	1	1		3	1	2	2	Tomato fruit	Beans	8	3
117	B	1	2020-06-29	Potatoes	Green bananas	Spinach	Pumpkins	3	2	1	1	2	1		3	1	2	2	Pawpaw	Watermelon	12	3
118	C	1	2020-07-07	Green grams	Beans	Terere	Milk	3	2	2	2	1	1		3	1	1	2			5	4
119	A	1	2020-07-10	Porridge (millet)	Ugali	Milk	Orange	3	2	2	2	2	1		3	1	1	2		Beans	5	4
120	C	1	2020-07-10	Porridge (wimbi)	Milk	Ugali	Ripe banana	3	2	2	2	2	1		3	1	2	2	Grapes	Passion fruit	5	3
124	A	1	2020-08-04	Spinach	Watermelon	Pawpaw	Ugali	3	2	1	1	2	1		5	2	2	1	Beetroot		4	2
129	A	1	2020-09-11	Wimbi porridge	Spinach	Watermelon	Ripe banana	3	2	1	1	2	2	Boiling	5	2	2	1		Watermelon	6	2
131	A	1	2020-10-12	Wimbi porridge	Traditional vegetables such as Managu	Ugali	Beans	3	2	1	2	1	1		4	2	1	1		Watermelon	5	4
138	C	1	2020-10-23	Pumpkins	Beans	Rice	Green grams	3	2	2	1	1	1		3	1	1	1			6	5
139	A	1	2020-10-26	Green banana	Ugali	Fish	Managu	3	1	1	2	2	1		3	1	2	1	Beetroot		4	3
143	B	1	2020-12-28	Rice	Green grams	Milk	Porridge (millet)	3	2	2	2	1	1		4	2	1	1	Banana		4	3
146	B	1	2021-02-04	Green banana	Spinach	Watermelon	Fish soup	3	1	1	1	2	2	Boiling	5	2	2	2	Watermelon	Beans	7	1
147	B	1	2021-02-05	Fish	Liver	Beans	Ugali	3	1	2	2	1	1		3	1	2	1		Beans	3	3
153	A	1	2021-02-22	Beans	Spinach	Mango	Orange	3	2	1	1	1	2	Boiling	3	1	2	2	Milk	Beans	4	1
156	B	1	2021-03-01	Potatoes	Pumpkin	Beans	Ugali	3	2	2	1	1	1		2	1	2	1		Beetroot	6	4
158	C	1	2021-03-01	Green bananas	Potatoes	Spinach	Pumpkins	3	2	1	1	2	2	Boiling	3	1	2	1		Beans	4	2
161	B	1	2021-03-04	Potatoes	Pumpkins	Ugali	Spinach	3	2	1	1	2	1		2	1	2	1		Pumpkin	7	4
162	B	1	2021-03-08	Pawpaw	Ripe banana	Spinach	Wimbi porridge	3	2	1	1	2	1		4	2	1	2	Tomato fruit	Beetroot	4	2
163	C	1	2021-03-08	Green bananas	Pumpkins	Potatoes	Green grams	3	2	2	1	1	1		3	1	2	1		Beetroot	6	4
165	A	1	2021-03-09	Cerelac	Pawpaw	Rice	Milk (nun)	3	2	2	1	2	1		3	1	1	2	Beetroot	Fish	3	2
167	A	1	2021-03-11	Spinach	Meat	Beans	Oranges	3	1	1	2	1	1		4	2	1	1		Grapes	4	3
169	A	1	2021-03-16	Terere	Fish	Green bananas	Ugali	3	1	1	2	2	1		2	1	2	1	Watermelon		6	4
170	B	1	2021-03-17	Green banana	Beans	Eggs	Green grams	3	2	2	2	1	1		3	1	2	2	Orange	Beans	4	2
172	A	1	2021-03-23	Meat	Spinach	Tomato	Carrots	3	1	1	2	2	1		2	1	1	1			4	4
174	C	1	2021-03-23	Green grams	Beef soup	Green bananas	Pumpkins	3	1	2	1	1	2	Boiling	4	1	1	1			6	4
175	B	1	2021-03-25	Green bananas	Pumpkins	Green grams	Beans	3	2	2	1	1	1		4	1	1	1			4	4
177	C	1	2021-03-31	Watermelon	Green grams	Green peas	Milk	3	2	2	1	1	1		4	2	1	2	Njahi	Beetroot	3	2
178	C	1	2021-03-31	Ugali	Green grams	Pumpkins	Green bananas	3	2	2	1	1	1		4	2	1	2	Watermelon	Banana	5	3
179	C	1	2021-03-31	Wimbi	Pumpkin	Potatoes	Spinach	3	2	1	1	2	1	Boiling	4	1	1	2			6	4
184	B	1	2021-04-14	Milk	Green grams	Yoghurt	Fish	3	1	2	2	1	1		3	1	1	2	Passion fruit		3	3
186	B	1	2021-04-23	Green banana	Spinach	Porridge (wimbi)	Pawpaw	3	2	1	1	2	2	Boiling	4	2	1	1		Beetroot	4	2
189	A	1	2021-04-30	Ugali	Green bananas	Beans	Meat	3	1	2	2	1	1		3	1	1	2		Beans	5	4
190	B	1	2021-05-03	Ugali	Green bananas	Beans	Fish	3	1	2	2	1	1		2	1	1	2		Tree tomato	12	4
191	C	1	2021-05-03	Wimbi porridge	Potatoes	Fish	Pawpaw	3	1	2	1	2	1		3	1	1	2	Pawpaw		4	3
192	B	1	2021-05-04	Porridge (wimbi mtama mawele and maize flour)	Pawpaw	Ripe banana	Watermelon	3	2	2	1	2	2	Boiling	3	1	2	1		Terere	8	3
196	B	1	2021-05-20	Milk	Porridge made of millet	Ugali	Meat	3	1	2	2	2	1		3	1	2	2	Watermelon	Beetroot	4	2
197	A	1	2021-05-21	Omena	Fish	Milk	Beans	3	1	2	2	1	1		5	2	2	1		Doesn't know	3	2
198	C	1	2021-05-25	Ugali	Kales	Beans	Cow peas leaves	3	2	1	2	1	2	Boiling	3	1	2	2	Watermelon	Ripe banana	5	2
200	B	1	2021-05-25	Spinach	Eggs	Groundnuts	Simsim seeds	3	2	1	2	1	1		4	2	1	1		Mango	4	3
205	A	1	2021-06-07	Green grams	Rice	Chapati	Milk	3	2	2	2	1	2	Boiling	4	2	1	1		Beetroot	4	2
206	B	1	2021-06-08	Rice	Green bananas	Njahi	Fish	3	1	2	2	1	2	Boiling	3	1	2	2	Watermelon	Beetroot	3	1
207	A	1	2021-06-08	Spinach	Pumpkin	Butternut	Porridge made of millet, sorghum flour and milk	3	2	1	1	2	2	Boiling	3	1	1	1			12	4
208	B	1	2021-06-11	Green bananas	Porridge made of millet flour	Milk	Fish	3	1	2	2	2	1		2	1	2	1		Beetroot	4	3
209	B	1	2021-06-14	Wimbi porridge	Pawpaw	Milk	Pumpkin	3	2	2	1	2	1		3	1	2	1		Beef soup	6	4
211	A	1	2021-06-16	Eggs	Kamande	Yellow beans	Porridge made of millet and groundnuts flour	3	2	2	2	1	1		4	2	2	2	Orange	Tomato fruit	10	3
2	B	1	2019-04-18	Porridge (constituents wimbi flour, baridi flour, mawele)	Milk	Soya beans	Watermelon	4	2	2	1	1	1		4	2	1	1	All fruits	Omena	4	4
6	A	1	2019-05-13	Porridge (wimbi)added milk	Traditional vegetables like terere	Beans	Fruits like mangoes, oranges and pineapples	4	2	1	2	1	1		2	1	2	1	Beetroot	Pumpkin	4	4
10	B	1	2019-05-31	Traditional vegetables (terere)	Green bananas,avacando	Pumpkin	Beans	4	2	1	1	1	1		4	2	2	1		Beetroot	6	4
11	A	1	2019-06-04	Mangoes	Beans	Omena	Eggs	4	1	2	1	1	2	Boiling	3	1	1	2		Ugali	6	4
12	C	1	2019-06-06	Milk	Eggs	Beans	Potatoes	4	2	2	2	1	2	Boiling	4	2	1	2	Milk	Beans	4	2
22	C	1	2019-07-02	Milk	Beans	Eggs	Watermelon	4	2	2	1	1	2	Boiling	3	1	1	2		Beetroot	5	4
28	B	1	2019-07-05	Spinach	Meat	Beans	Potatoes	4	1	1	2	1	1		4	2	1	1			5	5
30	B	1	2019-07-12	Ugali	Omena	Avacado	Green grams	4	1	1	2	1	1		5	2	2	1		Beans	5	4
31	C	1	2019-07-12	Pumpkin	Beans	Avacado	Meat	4	1	2	1	1	1		3	1	2	2	Beans	Watermelon	4	3
32	A	1	2019-07-15	Wimbi porridge	Mango	Spinach	Milk	4	1	1	1	2	2	Boiling	3	1	2	1		Mango	7	4
33	C	1	2019-07-15	Fish	Terere	Potatoes	Pumpkin	4	1	1	1	2	1		3	1	2	1		Beetroot	5	5
35	A	1	2019-07-19	Eggs	Beans	Milk	Porridge (wimbi)	4	2	2	2	1	1		5	2	1	1			8	5
36	C	1	2019-07-19	Green bananas	Beans	Liver	Spinach	4	1	1	2	1	1		2	1	1	2		Tomato fruit	4	4
38	A	1	2019-07-24	Traditional vegetables (mrenda)	Beans	Porridge (millet)	Milk	4	2	1	2	1	1		3	1	2	1		Tomato fruit	5	5
42	C	1	2019-08-05	Porridge mixed flour wimbi and soya	Milk	Spinach	Minced meat	4	2	2	1	2	1		5	2	1	1	All type of fruits		3	4
43	B	1	2019-08-06	Meat	Beans	Pawpaw,watermelon	Egg	4	1	2	1	1	1		5	2	2	1		Egg	8	4
46	A	1	2019-08-19	Pumpkin	Terere	Beans/green gram	Ugali	4	2	1	1	1	1		4	2	1	1		Watermelon	3	4
47	C	1	2019-08-21	Eggs	Beans	Fish	Ripe banana	4	1	2	2	1	1		4	2	2	1		Beans	5	5
51	B	1	2019-09-09	Peanuts	Fish	Porridge (wimbi)	Ripe bananas	4	1	2	2	1	1		2	1	2	1		Beetroot	3	4
52	C	1	2019-09-10	Porridge (wimbi)	Beans	Minced meat	Pumpkins	4	1	2	1	1	1		3	1	1	1			4	5
53	C	1	2019-09-11	Matoke made of potatoes and green bananas	Terere	Fish	Beans	4	1	1	2	2	1		3	1	1	1			4	5
55	A	1	2019-09-12	Traditional vegetables (managu)	Eggs	Potatoes	Beans	4	2	1	2	1	1		2	1	2	2	Beans	Beetroot	5	4
61	C	1	2019-09-27	Ndegu	Meat	Eggs	Milk	4	1	2	2	1	2	Boiling	5	2	2	1	Fruits e.gwatermelon		7	3
63	B	1	2019-10-03	Matoke	Ndegu	Meat	Egg	4	1	2	2	1	1		3	1	2	1	Beetroot		5	5
69	A	1	2019-10-30	Beans	Fish	Ugali	Terere	4	1	1	2	1	1		2	1	1	2	Beetroot		8	5
70	B	1	2019-10-31	Porridge (wimbi)	Orange	Fish	Beans	4	1	2	2	1	2	Boiling	2	1	2	2	Beetroot		5	4
73	C	1	2019-11-08	Spinach	Meat	Beans	Porridge (mtama)	4	1	1	2	1	1		3	1	2	2		Pawpaw	4	4
94	C	1	2020-02-18	Ugali	Traditional vegetables (managu)	Beans	Eggs	4	2	1	2	1	1		5	2	2	2		Beetroot	5	4
96	C	1	2020-02-24	Pumpkins	Meat	Green grams	Spinach	4	1	1	1	1	1		3	1	1	1			3	5
97	C	1	2020-02-27	Beans	Green banana	Sweet potatoes	Spinach	4	2	1	2	1	1		3	1	2	1		Passion fruit	3	4
98	A	1	2020-03-03	Green bananas	Terere	Meat	Milk	4	1	1	2	2	1		3	1	2	1		Fruits could not specify	6	5
99	A	1	2020-03-05	Orange	Green banana	Beans	Pumpkin	4	2	1	2	1	2	Boiling	4	2	1	1		Orange	8	4
105	B	1	2020-03-19	Eggs	Traditional vegetables (terere)	Green bananas	Fish	4	1	1	2	2	1		3	1	2	2		Watermelon	8	5
123	B	1	2020-08-03	Ugali	Omena	Beans	Terere	4	1	1	2	1	1		3	1	1	1			5	6
128	B	1	2020-09-11	Milk	Meat	Beans	Spinach	4	1	1	2	2	1		4	1	1	1			5	6
132	C	1	2020-10-12	Green bananas	Oranges	Watermelon	Eggs	4	2	2	1	2	2	Boiling	4	2	1	2	Oranges	Beetroot	5	3
134	C	1	2020-10-15	Beans	Rice	Watermelon	Spinach	4	2	1	1	1	2	Boiling	3	1	2	2	Beans	Green grams	6	3
136	A	1	2020-10-22	Eggs	Fermented milk	Fish	Watermelon	4	1	2	1	2	1		3	1	1	2	Beetroot		7	5
140	B	1	2020-11-09	Pumpkins	Spinach	Green grams	Rice	4	2	1	1	1	1		3	1	2	2		Beans	4	4
141	A	1	2020-11-17	Pumpkins	Spinach	Eggs	Potatoes	4	2	1	1	2	1		3	1	2	2	Green grams	Beans	7	4
142	C	1	2020-11-19	Pumpkins	Rice	Spinach	Beans	4	2	1	1	1	1		3	1	1	2			5	5
144	C	1	2021-01-20	Pawpaw	Meat	Beans	Wimbi Porridge	4	1	2	1	2	1		3	1	1	1			4	5
145	C	1	2021-01-29	Liver	Kamande	Green banana	Eggs	4	1	2	2	1	1		3	1	1	1			6	6
151	C	1	2021-02-22	Beans	Traditional vegetables like Sagaa	Fish	Green bananas	4	1	1	2	1	1		5	2	2	1		Beetroot	7	4
155	B	1	2021-02-25	Rice	Beans	Fish	Managu	4	1	1	2	1	1		3	1	1	1			6	6
166	B	1	2021-03-09	Pawpaw	Green bananas	Milk	Spinach	4	2	1	1	2	2	Boiling	3	1	1	2	Watermelon		7	4
181	A	1	2021-04-01	Wimbi porridge	Spinach	Pumpkins	Beans	4	2	1	1	1	1		5	2	2	1		Oranges	3	3
183	B	1	2021-04-07	Beans	Milk	Eggs	Watermelon	4	2	2	1	1	1		3	1	2	1	Beetroot		4	4
185	A	1	2021-04-16	Porridge (millet)	Green grams	Fish	Pumpkin	4	1	2	1	1	1		3	1	2	2	Beans	Passion fruit	6	4
194	A	1	2021-05-17	Beans	Meat	Eggs	Terere	4	1	1	2	1	1		2	1	2	1	Orange		4	4
195	A	1	2021-05-17	Beans	Meat	Spinach	Milk	4	1	1	2	1	1		3	1	1	1			4	5
199	C	1	2021-05-25	Beans	Milk	Pawpaw	Spinach	4	2	1	1	1	1		2	1	2	1		Orange	8	5
201	C	1	2021-05-28	Beans	Kales	Fish	Eggs	4	1	1	2	1	1		3	1	2	2	Mango	Pineapple	3	3
203	B	1	2021-05-31	Beans	Green bananas	Spinach	Pawpaw	4	2	1	1	1	1		3	1	1	2		Watermelon	6	5
210	C	1	2021-06-15	Beans	Spinach	Ugali	Eggs	4	2	1	2	1	1		3	1	2	1	Watermelon		5	5
29	C	2	2019-07-16	Green grams	Beans	Peas	Groundnuts	1	2	2	2	1	2	Boiling	5	2	1	1		Fish	4	2
1	A	2	2019-04-24	Soup(fish,meat)	Ugali	Beans	Potatoes	2	1	2	2	2	2		5	2	1	1		Beetroot	7	3
14	A	2	2019-06-17	Green grams	Meat	Fish	Liver	2	1	2	2	1	1		5	2	1	1			8	4
20	B	2	2019-07-10	Maize and millet porridge	Ripe bananas	Ugali	Watermelon	3	2	2	1	2	2	Boiling	3	1	2	1		Watermelon	5	3
26	A	2	2019-07-15	Cassava	Arrowroot	Beans	Ndengu	2	2	2	2	1	2	Boiling	3	1	2	2	Beetroot,watermelon	Beans	5	2
30	B	2	2019-07-22	Fish	Beans	Pawpaw	Porridge ( wimbi and mtama)	4	1	2	1	1	2	Boiling	4	2	2	1	Beans		5	3
34	B	2	2019-07-26	Potatoes	Ugali	Eggs	Beans	3	2	2	2	1	1		5	2	1	2		Beans	6	3
41	A	2	2019-08-08	Meat	Fish	Green banana	Porridge mixed with RUTF	2	1	2	2	2	2	Boiling	5	2	1	2		Fruit e.g grapes	7	2
53	C	2	2019-09-20	Fish	Meat	Eggs	Chicken	2	1	2	2	1	1		4	2	1	1			5	4
68	A	2	2019-10-30	Matoke made of green bananas and potatoes	Arrow roots	Terere	Ugali	2	2	1	2	2	2	Boiling	3	1	2	1		Watermelon	8	3
72	C	2	2019-11-13	Ugali	Green matoke	Rice	Njahe	2	2	2	2	1	1		5	2	2	1	Beetroot		8	3
75	A	2	2019-11-20	Wimbi porridge	Green bananas	Potatoes	Pumpkin	2	2	2	1	2	2	Boiling	3	1	2	1		Watermelon	5	3
77	B	2	2019-11-22	Porridge (wimbi)	Ugali	Rice	Beans	2	2	2	2	1	2	Boiling	5	2	2	2	Watermelon	Beetroot	5	1
79	C	2	2019-11-22	Beans	Rice	Potatoes	Green bananas	2	2	2	2	1	1		3	1	2	1		Orange	6	4
90	C	2	2020-02-26	Ugali	Green banana	Rice	Milk	2	2	2	2	2	1		4	2	2	2	Milk	Green bananas	5	2
91	B	2	2020-02-10	Green banana	Potatoes	Spinach	Ugali	2	2	1	2	2	1		3	1	2	1		Green banana	4	3
101	A	2	2020-03-30	Beans	Green bananas	Kamande( lentils)	Arrow roots	2	2	2	2	1	1		3	1	2	1	Beans		5	4
103	C	2	2020-03-19	Rice	Managu	Potatoes	Green bananas	2	2	1	2	2	1		5	2	1	2		Watermelon	4	2
108	B	2	2020-04-14	Porridge from millet flour	Beans	Potatoes	Green grams	2	2	2	2	1	2	Boiling	4	2	1	2	Watermelon	Beans	5	2
109	B	2	2020-06-15	Ugali	Beans	Potatoes	Green bananas	2	2	2	2	1	1		4	2	1	2	Watermelon	Orange	6	3
114	A	2	2020-07-02	Ugali	Porridge (millet)	Managu	Potatoes	2	2	1	1	2	1		4	1	2	1		Beetroot	8	4
121	C	2	2020-08-07	Porridge (wimbi)	Pineapple	Indomie	Ugali	2	2	2	2	2	1		3	1	1	2		Pineapple	4	3
122	A	2	2020-08-11	Wimbi porridge	Green bananas	Potatoes	Oranges	2	2	2	2	2	2	Boiling	4	2	1	2	Beans	Beetroot	7	2
126	B	2	2020-09-11	Spinach	Potatoes	Green banana	Orange	2	2	1	2	2	1		5	2	2	1		Pawpaw	4	2
127	A	2	2020-09-17	Porridge made of millet and sorghum	Milk	Potatoes	Ugali	2	2	2	2	2	1		3	1	2	1	Beans		4	3
130	C	2	2020-09-21	Porridge made of millet	Ugali	Mrenda	Rice	2	2	1	2	2	1		3	1	2	1	Beetroot		5	4
137	B	2	2020-10-30	Green bananas	Pumpkins	Porridge made from wimbi flour	Ugali	2	2	2	1	2	2	Boiling	4	2	1	1	Beetroot		8	3
139	A	2	2020-11-03	Fresh milk	Ugali	Rice	Green banana	2	2	2	2	2	1		3	1	1	2	Beetroot		4	3
148	A	2	2021-02-22	Green bananas	Wimbi porridge	Pawpaw	Ribena	2	2	2	1	2	1		2	1	2	2	Ribena	Beetroot	4	2
150	A	2	2021-03-01	Ugali	Yams	Green banana	Njahi	2	2	2	2	1	1		3	1	2	1		Beetroot	4	3
152	C	2	2021-03-01	Njahi	Spinach	Peas	Beans	2	2	1	2	1	1		2	1	2	1		Beetroot	3	3
157	A	2	2021-03-09	Porridge millet	Potatoes	Green grams	Ugali	2	2	2	2	1	2	Boiling	3	1	2	2	Beans	Njahi	5	2
159	C	2	2021-03-12	Green grams	Yams	Ugali	Rice	2	2	2	2	1	1		4	1	1	1			5	5
160	A	2	2021-03-12	Rice	Beans	Green bananas	Porridge (mtama)	2	2	2	2	1	2	Boiling	4	2	2	2	Mangoes	Orange	5	1
176	C	2	2021-04-06	Potatoes	Porridge wimbi	Beans	Green banana	2	2	2	2	1	1		3	1	2	2	Beetroot	Orange	4	2
179	C	2	2021-04-16	Porridge (wimbi)	Ugali	Terere	Potatoes	2	2	1	2	2	1	Boiling	4	2	1	1			6	4
189	A	2	2021-05-10	Green banana	Ugali	Green grams	Beans	2	2	2	2	1	1		3	1	1	1			5	5
193	C	2	2021-05-21	Pumpkins	Green bananas	Potatoes	Arrow roots	2	2	2	1	2	1		3	1	2	2	Watermelon	Orange	4	2
209	B	2	2021-06-22	Ugali	Ripe bananas	Milk	Porridge made of 3 flours ( cassava, baridi and muhia )	3	2	1	2	2	1		3	1	2	1	Tomato fruit		8	4
214	C	2	2021-06-30	Porridge made of millet and maize flour	Ugali	Green bananas	Milk	2	2	2	2	2	1		4	1	1	2	Pawpaw		10	4
2	B	2	2019-04-26	Omena	Beans	Spinach	Watermelon	4	1	1	1	1	2	Boiling	3	1	1	2	Omena	Beetroot	5	4
7	C	2	2019-05-22	Potatoes	Arrow root	Milk	Pumpkin	3	2	2	1	2	1		5	2	2	1		Beetroot and tomato fruit	6	3
9	B	2	2019-07-04	Ripe Banana	Milk	Ugali	Green bananas	3	2	2	2	2	2	Boiling	3	1	2	1		Pawpaw	4	2
12	C	2	2019-06-14	Beans	Fish	Sweet potatoes	Porridge (millet)	3	1	2	2	1	2	Boiling	2	1	2	1		Beans	8	3
13	B	2	2019-06-21	Porridge made of wimbi, mawele and omena flour	Beans	Meat	Ugali	3	1	2	2	1	1		3	1	2	2	Watermelon	Orange	7	3
17	C	2	2019-06-24	Beans	Mrenda	Omena	Fish	3	1	2	2	1	1		4	2	2	2	Orange/watermelon	Beetroot	5	2
18	A	2	2019-07-02	Beans	Omena	Green bananas	Ugali	3	1	2	2	1	2	Boiling	2	1	2	1	Orange		4	2
19	A	2	2019-07-05	Beans	Green bananas	Spinach	Arrow roots	3	2	1	2	1	1		3	1	2	1		Watermelon	6	4
24	A	2	2019-07-11	Beans	Green grams	Spinach	Fish	3	1	1	2	1	2	Boiling	5	2	2	1		Tomato fruit	6	2
25	B	2	2019-07-15	Fish	Chicken	Eggs	Green grams	3	1	2	2	2	1		5	2	2	1		Fruit e.g orange	8	3
31	C	2	2019-07-22	Wimbi porridge	Beans	Meat soup	Mrenda	3	1	1	2	1	1		3	1	2	2	Beans	Watermelon	8	3
35	A	2	2019-07-29	Porridge (maize)	Milk	Pumpkin	Fish soup	3	2	2	1	2	1		5	2	2	1		Fruits e.g watermelon	5	3
36	C	2	2019-07-30	Omena	Liver	Spinach	Milk	3	1	1	2	2	1		4	2	2	1		Beetroot	5	3
37	B	2	2019-08-05	Managu	Ugali	Green grams	Beans	3	2	1	2	1	1		4	2	1	2	Tomato fruit		5	4
38	A	2	2019-07-31	Porridge (millet)	Vegetable soup	Pawpaw	Black beans	3	2	2	1	1	1		3	1	2	2		Tomato fruit	5	4
39	C	2	2019-08-06	Porridge (mtama)	Mrenda	Fish	Omena soup	3	1	1	2	2	1		5	2	2	1		Eggs	3	2
43	B	2	2019-08-19	Beans	Fish	Oranges	Green bananas	4	1	1	2	1	2	Boiling	5	2	2	1		Tomato fruit	6	2
44	B	2	2019-08-16	Wimbi porridge	Beans	Eggs	Ugali	3	2	2	2	1	2	Boiling	3	1	2	2	Beans	Tomato	4	1
47	C	2	2019-08-30	Groundnuts	Beans	Milk	Traditional Vegetables (mrenda)	3	2	1	2	1	2	Boiling	5	2	2	1	Beetroot		5	2
49	C	2	2019-08-30	Beans	Fish	Meat	orange	3	1	2	2	1	2	Boiling	3	1	2	1	Orange		4	2
52	C	2	2019-09-23	Green grams	Boiled potatoes	Spinach	Rice	3	2	1	2	2	2	Boiling	2	1	2	1		Beans	6	3
54	B	2	2019-09-23	Beans	Milk	Arrow roots	Green bananas	3	2	2	2	1	2	Boiling	3	1	1	1			4	3
55	A	2	2019-09-20	Eggs	Wimbi porridge with blue and added	Managu	Terere	3	2	1	2	2	1		3	1	2	1	Beans		6	4
57	B	2	2019-10-01	Porridge (millet)	Milk	Terere	Ripe banana	3	2	1	2	2	1		3	1	1	2		Watermelon	4	3
58	C	2	2019-10-02	Green bananas	Potatoes	Cabbage	Sweet potatoes	3	2	1	2	2	1		3	1	2	2	Beans	Cabbage	3	2
59	C	2	2019-10-04	Beans	Lentils	Meat	Ugali	3	1	2	2	2	1	Boiling	4	1	1	2			8	4
60	B	2	2019-10-07	Eggs	Ugali	Oranges	Kales	3	2	1	2	2	1		3	1	2	2	Beans	Blackberry	4	2
64	B	2	2019-10-16	Pumpkin	Green banana	Spinach	Arrow root	3	2	1	1	2	1		4	1	2	1		Beetroot	4	3
69	A	2	2019-11-07	Ugali	Porridge made of wimbi and Mtama	Pumpkin	Green grams	3	2	2	1	2	1		3	1	2	1	Beans		8	4
70	B	2	2019-11-08	Green bananas	Pawpaw	Spinach	Beans	4	2	1	1	1	2	Boiling	5	2	2	2	Beetroot		8	2
71	A	2	2019-11-11	Omena	Ugali	Eggs	Porridge (wimbi)	3	1	2	2	2	1		5	2	2	1	Beetroot		6	3
73	C	2	2019-11-22	Milk	Porridge (wimbi)	Green bananas	Terere	3	2	1	2	2	1		3	1	2	2	Orange	Pawpaw	7	3
74	B	2	2019-11-19	Beans	Managu	Fish	Pawpaw	4	1	1	1	1	1		2	1	2	2	Tomato fruit	Beans	6	3
78	C	2	2019-11-22	Ugali	Omena	Green bananas	Spinach	3	1	2	2	1	1		3	1	1	1			6	5
80	A	2	2019-12-23	Mango	Avacado	Ugali	Terere	3	2	1	1	2	1		3	1	1	2		Pineapple	4	3
81	A	2	2019-12-24	Wimbi porridge	Ugali	Breastmilk	Mango	3	2	2	1	2	1		3	1	2	2	Orange	Beetroot	4	2
82	B	2	2019-12-27	Meat	Fish	Ugali	Green grams	3	1	2	2	1	1		4	1	2	2	Beetroot	Passion fruit	8	3
83	B	2	2019-12-27	Omena	Minced meat	Pawpaw	Eggs	3	1	2	1	2	1		3	1	2	2	Beetroot	Passion fruit	8	3
85	C	2	2020-01-08	Green bananas	Pumpkins	Spinach	Potatoes	3	2	1	1	2	2	Boiling	3	1	2	1		Watermelon	8	3
87	A	2	2020-01-17	Potatoes	Pumpkins	Wimbi porridge	Spinach	3	2	1	1	2	1		5	2	2	1	Beans		4	2
88	B	2	2020-02-03	Potatoes	Traditional vegetables (thafai)	Green grams	Ugali	3	2	1	2	2	1		5	2	2	1		Beetroot	5	3
89	A	2	2020-02-05	Porridge made of millet and maize flour	Green grams	Boiled green bananas	Orange	3	2	2	2	1	2	Boiling	3	1	2	1	Beans		4	2
92	B	2	2020-02-17	Ugali	Omena	Rice	Green grams	3	1	2	2	1	1	Boiling	3	1	2	1			5	4
95	B	2	2020-03-03	Ugali	Meat	Fish	Spinach	3	1	1	2	2	2	Boiling	5	2	1	1			6	3
100	A	2	2020-03-12	Beans	Sweet potatoes	Terere	Passion fruit	3	2	2	2	1	1		5	2	2	1	Beetroot		4	2
107	C	2	2020-04-09	Boiled green bananas	Green grams	Beans	Milk	3	2	2	2	1	2	Boiling	3	1	2	2	Beans	Green grams	6	2
111	A	2	2020-06-18	Njahi	Beans	Pumpkin	Green banana	3	2	1	1	1	1		3	1	2	1	Beetroot		8	4
112	C	2	2020-06-24	Beans	Green grams	Wimbi porridge	Pawpaws	3	2	2	1	1	1		3	1	2	1	Tomato fruit		7	4
115	C	2	2020-07-03	Orange	Green bananas	Terere	Beans	3	2	1	2	1	2	Boiling	3	1	2	1		Green grams	5	3
116	B	2	2020-07-07	Wimbi porridge	Orange	Ripe banana	Pumpkins	3	2	2	1	2	1		5	2	2	1		Watermelon	8	3
118	C	2	2020-07-15	Beans	Terere	Orange	Milk	3	2	1	2	1	1		3	1	1	1			5	5
119	A	2	2020-07-20	Wimbi	Beans	Spinach	Ugali	3	2	1	2	1	1		3	1	1	2	Beans		5	4
125	C	2	2020-09-01	Meat	Orange	Yoghurt	Avacado	3	1	2	2	2	1		4	1	2	2	Watermelon	Weetabix	5	3
129	A	2	2020-09-21	Wimbi porridge	Watermelon	Ugali	Spinach	3	2	1	1	2	2	Boiling	5	2	2	1		Watermelon	7	2
131	A	2	2020-10-21	Beans	Ugali	Kales	Managu	3	2	1	2	1	1		4	2	1	1	Watermelon		6	4
133	B	2	2020-10-22	Watermelon	Green bananas	Beans	Potatoes	3	2	2	1	1	1		3	1	2	1	Watermelon		5	4
138	C	2	2020-11-02	Green bananas	Pumpkins	Potatoes	Beans	3	2	2	1	1	2	Boiling	3	1	2	2	Beans	Green grams	6	2
141	A	2	2020-11-25	Meat	Eggs	Peas	Green grams	3	1	2	2	1	1		3	1	1	1			5	5
142	C	2	2020-11-30	Meat	Beans	Green banana	Rice	3	1	2	2	1	1		3	1	1	1			4	4
144	C	2	2021-01-27	Red Beans	Wimbi Porridge	Meat	Black beans	3	1	2	2	1	1		5	2	1	1			6	4
146	B	2	2021-02-11	Rice	Green banana	Beans	Minced meat	3	1	2	2	1	1		5	2	2	2	Watermelon	Beans	6	2
151	C	2	2021-03-01	Beans	Kamande	Arrow roots	Fish	3	1	1	2	1	1		3	1	2	1	Beetroot		8	4
153	A	2	2021-03-02	Beans	Spinach	Orange	Rice	3	1	1	2	1	1		4	2	2	2	Milk	Beans	6	3
154	C	2	2021-03-04	Green bananas	Pumpkins	Ugali	Rice	3	2	2	1	2	1		4	2	1	2	Watermelon	Beans	5	3
161	B	2	2021-03-12	Porridge (wimbi)	Green banana	Oranges	Spinach	3	2	1	1	2	1		3	1	2	1		Tomato fruit	5	4
163	C	2	2021-03-16	Pumpkin	Beans	Terere	Green grams	3	2	1	1	1	1		3	1	2	1		Beetroot	6	4
164	B	2	2021-03-17	Njahi	Rice	Green bananas	Mrenda	3	2	1	2	2	2	Boiling	2	1	1	1	Njahi		4	2
167	A	2	2021-03-19	Managu	Eggs	Mangoes	Pineapple	3	2	1	1	2	1		4	1	1	1			5	5
168	B	2	2021-03-22	Ugali	Fish	Rice	Green grams	3	1	2	2	1	1		4	2	2	2	Watermelon	Tomato fruit	6	2
169	A	2	2021-03-23	Ugali	Fish	Terere	Green bananas	3	1	1	2	2	1		3	1	2	1	Beetroot		3	3
170	B	2	2021-03-25	Porridge (millet)	Ugali	Beans	Oranges	3	2	2	2	1	1		3	1	2	1		Green grand	7	4
174	C	2	2021-03-31	Pumpkins	Green bananas	Potatoes	Beef	3	1	2	1	2	1		4	1	1	1			6	5
178	C	2	2021-04-08	Ugali	Green grams	Pumpkins	Green banana	3	2	2	1	1	1		4	1	2	1		Watermelon	5	4
180	A	2	2021-04-08	Milk	Porridge made of maize flour	Yoghurt	Pineapple	3	2	2	2	2	1		5	2	2	1		Beans	5	3
184	B	2	2021-04-22	Fish	Milk	Spinach	Terere	3	1	1	2	2	1		4	2	2	1	Passion fruit		5	3
185	A	2	2021-04-23	Beans	Meat	Ugali	Green grams	3	1	2	2	1	1		3	1	2	1		Passion fruit	6	4
186	B	2	2021-05-03	Porridge (wimbi)	Mashed bananas (matoke)	Pawpaw	Spinach	3	2	1	1	2	1	Boiling	4	2	1	1			8	4
187	B	2	2021-05-05	Ugali	Eggs	Milk	Porridge made of wimbi flour	3	2	2	2	2	1		4	2	2	2	Thorn melon	Watermelon	5	2
188	C	2	2021-05-07	Pumpkins	Green bananas	Ugali	Beans	3	2	2	1	1	1		3	1	2	2	Watermelon	Beetroot	7	3
191	C	2	2021-05-11	Fish	Potatoes	Avocado	Ugali	3	1	2	2	2	2	Boiling	3	1	2	1	Watermelon		6	3
195	A	2	2021-05-25	Green bananas	Minced meat	Peas	Beans	3	1	2	2	1	1		3	1	1	1			5	5
198	C	2	2021-06-02	Cow peas leaves	Ugali	Porridge made of millet	Beans	3	2	2	2	1	2	Boiling	3	1	2	2	Watermelon	Orange	5	2
200	B	2	2021-06-02	Ugali	Terere	Potatos	Meat	3	1	1	2	2	1		4	2	1	2		Mango	5	3
202	A	2	2021-06-08	Orange	Ugali	Meat	Spinach	3	1	1	2	2	1		3	1	2	1	Beetroot		4	3
204	A	2	2021-06-11	Beans	Kamande	Pumpkins	Potatoes	3	2	2	1	1	1		4	1	1	2		Beans	6	4
205	A	2	2021-06-15	Terere	Ugali	Green grams	Orange	3	2	1	2	1	1	Boiling	4	2	2	1	Beetroot		4	2
206	B	2	2021-06-16	Green bananas	Pumpkins	Potatoes	Fish	3	1	2	1	2	2	Boiling	3	1	2	2	Njahi	Watermelon	3	1
207	A	2	2021-06-16	Pawpaw	Pumpkins	Milk	Green peas	3	2	2	1	1	1		4	2	1	1			8	4
208	B	2	2021-06-21	Porridge made of millet flour	Beans	Kamande	Passion fruit	3	2	2	2	1	1		4	2	2	1		Tree tomato	5	3
211	A	2	2021-06-24	Spinach	Green bananas	Eggs	Porridge made of millet flour	3	2	1	2	2	1		4	2	2	1	Beetroot		10	4
212	A	2	2021-06-25	Liver	Omena	Beans	Eggs	3	1	2	2	1	1		3	1	1	1		Fish	4	4
213	B	2	2021-07-08	Porridge made of millet	Ugali	Fish	Beans	3	1	2	2	1	1		3	1	1	1			4	4
3	B	2	2019-05-03	Pumpkin	Spinach and terere	Raw bananas	Minced meat	4	1	1	1	2	1		2	1	2	1		Apple	3	4
5	A	2	2019-05-15	Green grams	Green bananas	Terere	Watermelon	4	2	1	1	1	1		5	2	2	1		Orange	3	3
6	A	2	2019-05-21	Yoghurt	Boiled eggs	Beans	Ugali	4	2	2	2	1	2	Boiling	5	2	2	1	Beetroot	Milk	8	4
10	B	2	2019-06-06	Pumpkin	Terere	Potatoes	Milk	4	2	1	1	2	1		4	2	2	1		Beetroot	8	5
11	A	2	2019-06-11	Eggs	Omena	Beans	Ugali	4	1	2	2	1	1	Boiling	4	2	2	1		All fruits	6	4
15	C	2	2019-06-21	Milk	Porridge (millet)	Eggs	Beans	4	2	2	2	1	1		3	1	2	2	Tomato fruit	Watermelon	5	4
16	B	2	2019-06-21	Peanuts	Eggs	Milk	Potatoes and pumpkins	4	2	2	2	1	1		4	1	2	1		Beans	4	4
21	C	2	2019-07-10	Porridge (wimbi)	Traditional Vegetables (terere)	Eggs	Milk	4	2	1	2	2	1		3	1	2	1	Mango		4	4
22	C	2	2019-07-10	Ugali	Beans	Eggs	Milk	4	2	2	2	1	2	Boiling	5	2	2	1		Beetroot	5	3
23	A	2	2019-07-11	Porridge made of pure wimbi	Milk	Eggs	Fish	4	1	2	2	2	2	Boiling	3	1	2	1		Beans	6	4
27	B	2	2019-07-15	Black bean	Yoghurt	Eggs	Meat	4	1	2	2	1	1		2	1	2	1		Fruit e.g tomato fruit	5	4
32	A	2	2019-07-23	Milk	Terere	Mango	Mixed porridge( wimbi, Muhogo and mtama)	4	2	1	1	2	2	Boiling	3	1	1	1		Omena	4	4
33	C	2	2019-07-23	Terere	Meat	Pumpkin	Ndengu	4	1	1	2	1	1		5	2	2	1	Beetroot		6	4
42	C	2	2019-08-13	Spinach	Eggs I.e the yolk	Milk	Porridge wimbi flour	4	2	1	2	2	2	Boiling	5	2	2	1		Watermelon	8	3
45	A	2	2019-08-23	Milk	Ugali	Omena	Beans	4	1	2	2	1	2	Boiling	5	2	2	2	Beans	Beetroot	4	1
46	A	2	2019-08-27	Beans	Omena	Ugali	Spinach	4	1	1	2	1	1		4	2	1	1	Watermelon		8	5
48	A	2	2019-08-29	Beans	Spinach	Eggs	Meat	4	2	1	2	1	1		3	1	2	1	Beans		4	4
51	B	2	2019-09-18	Beans	Milk	Porridge (maize)	Fish	4	1	2	2	1	2	Boiling	5	2	2	1		Beetroot	4	2
61	C	2	2019-10-07	Beans	Meat	Ugali	Egg	4	1	2	2	1	2	Boiling	1	1	2	1		Fruits e.g watermelon	7	4
63	B	2	2019-10-11	Green banana	Milk	Green grams	Orange	4	2	1	2	2	1		3	1	2	1		Beetroot	6	5
65	C	2	2019-10-23	Milk	Eggs	Spinach	Fish	4	1	1	2	2	1		3	1	2	1	Tomato fruit		8	5
66	A	2	2019-10-23	Wimbi porridge	Meat	Egg	Traditional vegetables (kunde)	4	1	1	2	2	2	Boiling	5	2	1	1			4	3
67	C	2	2019-10-25	Wimbi porridge	Avocado	Pawpaw	Milk	4	2	1	2	2	2	Boiling	3	1	2	1		Oranges	4	3
84	C	2	2020-01-08	Ugali	Beans	Pawpaw	Ripe banana	4	2	2	1	1	2	Boiling	5	2	1	1			8	4
86	B	2	2020-01-09	Ugali	Eggs	Omena	Beans	4	1	2	2	1	1		3	1	2	2	Watermelon		6	4
93	A	2	2020-02-17	Porridge (wimbi)	Orange	Milk	Pumpkin	4	2	2	1	1	1		3	1	1	2		Egg	6	5
94	C	2	2020-02-26	Beans	Eggs	Traditional vegetables (terere)	Pawpaw	4	2	1	2	1	1		3	1	2	1	Beetroot		5	5
96	C	2	2020-03-06	Green bananas	Beans	Spinach	Pumpkin	4	2	1	1	1	1		4	2	1	1			4	5
97	C	2	2020-03-05	Beans	Watermelon	Meat	Green bananas	4	1	2	1	1	1		3	1	1	2	Omena		4	4
99	A	2	2020-03-18	Potatoes	Milk	Spinach	Eggs	4	2	1	2	2	2	Boiling	4	1	2	1		Orange	8	4
102	A	2	2020-03-19	Pumpkins	Beans	Spinach	Ugali	4	2	1	1	1	2	Boiling	5	2	1	2		Fish	3	2
105	B	2	2020-03-26	Beans	Managu	Green bananas	Fish	4	1	1	2	1	1		2	1	2	2	Watermelon	Beetroot	7	4
110	B	2	2019-06-19	Meat	Spinach	Pumpkin	Ugali	4	1	1	1	2	1		3	1	1	1			7	6
113	A	2	2020-06-30	Beans	Liver	Spinach	Pumpkin	4	1	1	1	1	1		3	1	1	2	Beans		5	5
120	C	2	2020-07-20	Green bananas	Beans	Terere	Fish	4	1	1	2	1	1		4	1	1	1			5	6
123	B	2	2020-08-11	Ugali	Omena	Beans	Orange	4	1	1	2	2	1		4	1	1	1			5	6
124	A	2	2020-08-17	Watermelon	Terere	Beans	Milk	4	2	1	2	1	1		4	2	2	1		Beetroot	5	4
128	B	2	2020-09-21	Milk	Pumpkin	Minced meat	Spinach	4	1	1	2	2	1		4	1	1	1			5	6
132	C	2	2020-10-21	Mrenda	Rice	Pumpkin	Sweet potatoes	4	2	1	1	2	2	Boiling	3	2	2	2	Beetroot	Orange	5	2
140	B	2	2020-11-17	Rice	Green grams	Spinach	Pumpkins	4	2	1	1	1	1		3	1	2	1		Orange	4	3
145	C	2	2021-02-08	Spinach	Eggs	Minced meat	Green banana	4	1	1	2	2	1		3	1	2	1		Green grams	7	5
147	B	2	2021-02-15	Ugali	Beans	Liver	Eggs	4	1	2	2	1	1		3	1	1	2	Beans		4	4
155	B	2	2021-03-04	Rice	Beans	Fish	Terere	4	1	1	2	1	1		5	2	1	1			8	5
158	C	2	2021-03-09	Spinach	Beans	green banana	Sweet potatoes	4	2	1	2	1	1		4	2	2	2	Beans	Sweet potatoes	5	3
162	B	2	2021-03-16	Watermelon	Terere	Milk	Meat	4	1	1	1	2	1		4	2	2	1	Beetroot		4	4
165	A	2	2021-03-17	Milk	Omena	Groundnuts	Pawpaw	4	1	2	1	1	1		4	1	2	2	Bone soup		5	4
172	A	2	2021-03-31	Green bananas	Spinach	Green grams	Liver	4	1	1	2	1	1		3	1	1	2			5	5
175	B	2	2021-04-01	Pumpkins	Traditional vegetable like Nderema	Green bananas	Green grams	4	2	1	1	1	1		4	2	2	2	Beans	Watermelon	5	3
177	C	2	2021-04-12	Fish	Spinach	Njahi	Ugali	4	1	1	2	1	1		4	2	2	2	Njahi	Beetroot	5	3
181	A	2	2021-04-09	Sweet potaties	Ugali	Omena	Beans	4	1	2	2	1	1		3	1	2	1		Ripe banana	3	4
182	C	2	2021-04-14	Fish	Green grams	Avacado	Ugali	4	1	2	2	1	2	Boiling	3	1	1	2	Fish	Avacado	3	3
183	B	2	2021-04-15	Terere	Meat	Milk	Beans	4	1	1	2	1	2	Boiling	3	1	1	2		Beetroot	4	3
190	B	2	2021-05-11	Ugali	Managu	Pawpaw	Beans	4	2	1	1	1	1		4	2	1	1	Orange	Tree tomato	7	5
194	A	2	2021-05-24	Beans	Meat	Eggs	Terere	4	1	1	2	1	1		2	1	2	1		Passion fruit	4	4
196	B	2	2021-05-28	Meat	Milk	Eggs	Pawpaw	4	1	2	1	2	1		3	1	2	1	Beetroot		6	5
197	A	2	2021-05-31	Beans	Terere	Potatoes	Liver	4	1	1	2	1	1		4	1	2	1	Thorn melon		5	5
199	C	2	2021-06-02	Milk	Porridge made of wimbi flour	pawpaw	Fish	4	1	2	1	2	1		2	1	2	2	Grapes	Beans	7	4
201	C	2	2021-06-07	Fish	Green bananas	Beans	Sweet potatoes	4	1	2	2	1	1		2	1	2	1	Apple		4	4
203	B	2	2021-06-08	Ugali	Pumpkin	Liver	Ripe banana	4	1	1	2	2	1		3	1	1	1			7	6
210	C	2	2021-06-22	Black beans	Ugali	Terere	Fish	4	1	1	2	1	1		3	1	1	1			5	6
19	A	3	2019-08-16	Porridge (maize)	Matoke made of green bananas and spinach	Rice	Arrow root	1	2	2	2	2	1		5	2	2	2	Watermelon		6	3
160	A	3	2021-04-16	Porridge (millet)	Green banana	Rice	Ugali	1	2	2	2	2	2	Boiling	4	2	2	2	Beans	Ripe bananas	4	1
1	A	3	2019-06-06	Omena soup+ugali	Eggs	Black beans	Kamande	2	1	2	2	1	2	Boiling	5	2	1	1	All fruits juices	Beetroot	8	2
6	A	3	2019-07-02	Pumpkin	Potatoes	Ugali	Yams	2	2	2	1	2	1		2	1	2	1	Milk	Beetroot	8	4
48	A	3	2019-10-11	Beans	Green grams	Terere	Ripe banana	2	2	1	2	1	1		3	1	2	1	Beans		4	3
55	A	3	2019-11-21	Ugali	Porridge	Green bananas	Pawpaw	2	2	2	1	2	2	Boiling	3	1	1	2		Watermelon	4	2
58	C	3	2019-11-14	Pumpkin	Green bananas	Green grams	Porridge	3	2	1	1	2	1		3	1	2	2	Beans	Watermelon	3	2
68	A	3	2019-12-11	Yams	Green banana	Ugali	Beans	2	2	2	2	1	1		3	1	1	1			7	5
71	A	3	2019-12-20	Njahe	Liver	French beans	Green grams	2	1	2	2	1	1		5	2	1	2		Beetroot	5	3
72	C	3	2019-12-24	Omena	Chicken	Beans	Meat	2	1	2	2	2	1		5	2	2	1	Beetroot		8	3
77	B	3	2020-01-06	Wimbi porridge	Ugali	Rice	Green grams	2	2	2	2	1	1		3	1	1	2	Watermelon		6	4
87	A	3	2020-02-24	Beans	Green grams	Green bananas	Potatoes	2	2	2	2	1	1		5	2	2	2	Watermelon	Traditional vegetables	3	1
122	A	3	2020-09-22	Wimbi porridge	Green bananas	Orange	Avacado	2	2	2	2	2	1		3	1	2	2	Beans	Watermelon	9	3
130	C	3	2020-10-26	Porridge made of maize flour and soya	Green bananas	Ugali	Spinach	2	2	1	2	2	1		3	1	1	2	Beetroot		4	4
139	A	3	2020-12-08	Ugali	Rice	Green bananas	Milk	2	2	2	2	2	1		4	1	1	2		Beetroot	4	3
148	A	3	2021-04-01	Green bananas	Wimbi porridge	Pawpaw	Ribena	2	2	2	1	2	1		2	1	1	2		Beans	6	4
150	A	3	2021-04-06	Yams	Njahi	Green banana	Ugali	2	2	2	2	1	1		3	1	2	2			5	4
157	A	3	2021-04-13	Rice	Ugali	Wimbi porridge	Green grams	2	2	2	2	1	1		4	2	2	2	Beans	Mother doesn't know another	5	2
172	A	3	2021-05-05	Green bananas	Pumpkins	Yams	Ugali	2	2	2	1	2	1		3	1	1	1			4	4
181	A	3	2021-05-21	Green bananas	Beans	Rice	Kamande	2	2	2	2	1	1		3	1	2	2	Pawpaw	Orange	5	3
189	A	3	2021-06-14	Green bananas	Ugali	Fish	Liver	2	1	2	2	2	1		3	1	1	2	Beans		5	4
193	C	3	2021-06-25	Green bananas	Pumpkins	Arrow roots	Potatoes	2	2	2	1	2	1		3	1	1	1			4	4
195	A	3	2021-07-06	Fish	Beans	Chicken	Beef	2	1	2	2	1	2	Boiling	3	1	1	1			3	3
200	B	3	2021-07-14	Ugali	Rice	Pumpkin leaves	Pawpaw	2	2	1	1	2	1		4	1	1	1			5	5
204	A	3	2021-07-16	Ugali	Rice	Arrow roots	Pumpkins	2	2	2	1	2	1		4	2	1	2		Porridge made of millet	5	3
3	B	3	2019-06-14	Potatoes	Fruits e.g pawpaw and watermelon	Liver	Beans	4	1	2	1	1	1		2	2	1	3	Grape fruit	Tomato fruit	8	4
7	C	3	2019-07-05	Ripe banana	Arrow root	Sweet potatoes	Ugali	3	2	2	2	2	1		3	1	2	2		Watermelon	4	2
9	B	3	2019-07-22	Ugali	Fish	Porridge made of wimbi, cassava and groundnuts flour	Mrenda	3	1	2	2	2	2	Boiling	2	1	1	1		Tomato fruit	3	3
11	A	3	2019-07-24	Oranges	Traditional vegetables (managu)	Avocado	Omena	2	1	1	2	1	1	Boiling	4	2	2	1		Beans	6	3
14	A	3	2019-07-29	Eggs	Meat	Beans	Fish	3	1	2	2	1	1		5	2	1	2		Beetroot	8	3
15	C	3	2019-08-02	Chicken	Meat	Eggs	Beans	3	1	2	2	1	1		5	2	1	2	Beetroot	Beans	6	3
18	A	3	2019-08-16	Omena	Beans	Green grams	Boiled green bananas	3	1	2	2	1	2	Boiling	5	2	2	2	Beetroot	Beans	8	1
22	C	3	2019-09-04	Beans	Milk	Groundnuts	Eggs	3	2	2	2	1	2	Boiling	3	1	2	1		Beetroot	5	3
24	A	3	2019-08-15	Green grams	Meat	Boiled egs	Fish	3	1	2	2	1	1		5	2	2	1		Watermelon	6	3
25	B	3	2019-08-26	Potatoes	Pumpkin	Green grams	Sweet potatoes	3	2	2	1	2	1		3	1	2	1	Beetroot		8	4
26	A	3	2019-08-26	Beans	Green grams	Managu	Pawpaw	3	2	1	1	1	1	Boiling	3	1	2	1		Beans	6	4
27	B	3	2019-08-26	Mixed porridge ( wimbi, mtama and Baridi flours)	Meat	Pawpaw	Black beans	3	1	2	1	1	1		4	1	1	1			6	5
31	C	3	2019-09-09	Beans	Potatoes	Rice	Mrenda	3	2	2	2	1	1		3	1	1	2		Beans	4	4
32	A	3	2019-08-04	Omena	Spinach	Ripe Banana	Porridge (wimbi)	3	1	1	2	2	2	Boiling	3	1	1	1			7	4
36	C	3	2019-09-09	Omena	Beans	Meat	Porridge (wimbi)	3	1	2	2	1	1		4	1	1	1			6	5
38	A	3	2019-09-05	Ugali	Traditional vegetables (mrenda)	Watermelon	Pawpaw	3	2	1	1	2	1		3	1	2	1		Blueberries	5	4
39	C	3	2019-09-20	Traditional vegetables (terere)	Pumpkin	Chicken	Fish	3	1	1	1	2	1		4	2	1	1		Omena	5	4
44	B	3	2019-09-27	Meat	Groundnuts	Beans	Eggs	3	1	2	2	1	2	Boiling	3	1	1	2	Beans	Tomatoes	6	3
45	A	3	2019-10-04	Milk	Green grams	Spinach	Beans	3	2	1	2	1	2	Boiling	5	2	2	2	Black beans	Beetroot	4	0
47	C	3	2019-10-16	Beans	Groundnuts	Orange	Milk	3	2	2	2	1	1	Boiling	5	2	2	2		Orange	6	2
49	C	3	2019-10-11	Milk	Traditional vegetables (kunde)	Fish	Chicken	3	1	1	2	2	2	Boiling	4	2	1	1	Orange		5	3
54	B	3	2019-11-01	Porridge( wimbi and maize flour)	Sweet potatoes	Green grams	Beans	3	1	2	2	1	2	Boiling	3	1	1	1			3	3
56	A	3	2019-10-24	Green bananas	Spinach	Arrow roots	Pumpkin	3	2	1	1	2	1		3	1	2	1		Orange	5	4
59	C	3	2019-11-18	Beans	Meat	Ugali	Wimbi porridge	3	1	2	2	1	2	Boiling	4	1	1	1		Orange	8	4
61	C	3	2019-11-18	Green grams	Oranges	Eggs	Watermelon	4	2	2	1	1	2	Boiling	4	1	2	1		Watermelon	7	4
64	B	3	2019-11-28	Pumpkins	Potatoes	Green bananas	Spinach	3	2	1	1	2	2	Boiling	4	1	2	1	Beetroot	Beans	4	2
73	C	3	2020-01-03	Green bananas	Meat	Rice	Pumpkins	3	1	2	1	2	1		3	1	1	2	Green bananas		6	4
78	C	3	2020-01-03	Liver	Omena	Groundnuts	Sweet potatoes	3	1	2	1	1	1		3	1	1	2	Omena		4	3
81	A	3	2020-01-28	Ugali	Omena	Green bananas	Spinach	3	2	1	2	2	1		3	1	2	2	Orange	Ripe banana	4	2
82	B	3	2020-01-30	Ugali	Fish	Meat	Milk	3	1	2	2	2	1		2	1	1	1	Beetroot	Watermelon	4	4
85	C	3	2020-02-14	Potatoes	Pumpkin	Green bananas	Avacado	3	2	2	1	2	1		4	1	1	1			8	5
86	B	3	2020-02-14	Beans	Managu	Omena	Watermelon	4	1	1	2	1	2	Boiling	4	2	1	2	Watermelon		5	3
88	B	3	2020-03-09	Ugali	Omena	Beans	Green grams	3	1	2	2	1	1		5	2	1	2		Tomato fruit	6	3
89	A	3	2020-03-02	Green grams	Porridge (wimbi)	Mango	Ugali	3	2	2	1	1	1		3	1	2	1	Beans		6	4
90	C	3	2020-03-10	Ugali	Green bananas	Groundnuts	Pumpkins leaves	3	2	2	1	1	1		4	1	2	2	Ugali	Wimbi porridge	5	3
91	B	3	2020-03-11	Green bananas	Ugali	Pumpkins	Spinach	3	2	1	1	2	1		3	1	2	1		Green banana	4	3
97	C	3	2020-04-17	Watermelon	Chicken	Eggs	Beans	4	1	2	1	1	1		3	2	1	2		Watermelon	4	3
101	A	3	2020-04-21	Arrow roots	Green bananas	Beans	Traditional vegetables such as Kunde	3	2	1	2	1	1		3	1	2	2	Watermelon	Beans	6	3
103	C	3	2020-04-23	Liver	Pawpaw	Omena	Terere	3	1	1	1	2	1		3	1	1	2	Watermelon		4	4
108	B	3	2020-05-18	Mrenda	Beans	Green grams	Green banana	3	2	1	2	1	2	Boiling	4	1	2	1	Orange	Pawpaw	8	3
111	A	3	2020-07-23	Njahi	Beans	Spinach	Pumpkin	3	2	1	1	1	1		3	1	1	2	Watermelon		8	4
112	C	3	2020-08-06	Ugali	Murenda	Beans	Pineapple	3	2	1	2	1	1		2	1	2	1	Pawpaws	Mango	7	4
114	A	3	2020-08-04	Beans	Mrenda	Rice	Ugali	3	2	1	2	1	1		3	1	2	2	Beetroot	Green grams	8	3
115	C	3	2020-08-07	Ugali	Omena	Meat	Eggs	3	1	2	2	2	1		4	1	1	1			6	5
116	B	3	2020-08-11	Porridge (wimbi)	Beans	Oranges	Managu	3	2	1	2	1	1		5	2	2	1		Watermelon	8	3
119	A	3	2020-08-25	Beans	Spinach	Porridge (wimbi)	Oranges	3	2	1	2	1	1		3	1	2	1	Beans		5	4
124	A	3	2020-09-23	Passion fruit	Spinach	Green bananas	Ugali	2	2	1	2	2	1		3	1	2	1		Watermelon	4	3
126	B	3	2020-10-16	Ugali	Beans	Spinach	Potatoes	3	2	1	2	1	1		2	1	1	2	Beans		5	4
137	B	3	2020-12-04	Green bananas	Beans	Terere	Rice	3	2	1	2	1	2	Boiling	4	1	1	1	Beetroot		8	3
138	C	3	2020-12-07	Beans	Green grams	Rice	Fish	3	1	2	2	1	1		3	1	1	2	Beans	Omena soup	6	4
146	B	3	2021-03-18	Ugali	Minced meat	Fish	Spinach	3	1	1	2	2	1		5	2	1	1			6	4
147	B	3	2021-03-23	Beans	Ugali	Eggs	Spinach	4	2	1	2	1	1		3	1	1	1			4	4
151	C	3	2021-04-06	Njahi	Kamande	Spinach	Fish	3	1	1	2	1	1		3	1	1	2	Beetroot		9	4
152	C	3	2021-04-06	Meat	Green grams	Njahi	Spinach	3	1	1	2	1	1		5	2	1	1			3	3
153	A	3	2021-04-06	Beans	Rice	Ugali	Fish	3	1	2	2	1	1		2	1	1	2	Beans		6	4
156	B	3	2021-04-15	Beans	Ugali	Managu	Green banana	3	2	1	2	1	2	Boiling	4	1	2	1		Beetroot	9	3
161	B	3	2021-04-16	Green banana	Pumpkin	Ugali	Meat	3	1	2	1	2	1		4	1	1	2		Watermelon	5	4
163	C	3	2021-04-20	Beans	Green grams	Ugali	Terere	3	2	1	2	1	1		3	1	2	2	Watermelon	Mangoes	6	3
164	B	3	2021-04-22	Wimbi porridge	Rice	Beans	Minced meat	3	1	2	2	1	2	Boiling	2	1	1	1			5	4
169	A	3	2021-04-27	Ugali	Omena	Terere	Oranges	3	1	1	2	2	1		3	1	2	2		Watermelon	6	4
174	C	3	2021-05-07	Green bananas	Beef	Pawpaw	Ripe banana	4	1	2	1	2	1		4	2	1	1			6	5
175	B	3	2021-05-06	Pumpkin	Beef	Nderema	Porridge made of wimbi flour	4	1	1	1	2	1		4	2	2	1	Watermelon		4	3
179	C	3	2021-05-13	Porridge made of wimbi	Ugali	Terere	Beans	3	2	1	2	1	1		2	1	1	1			5	5
180	A	3	2021-05-17	Milk	Wimbi porridge	Managu	Yoghurt	3	2	1	2	1	1		3	1	1	1			4	4
185	A	3	2021-05-28	Meat	Beans	Spinach	Fish	3	1	1	2	1	1		3	1	2	2		Tomato fruit	6	4
187	B	3	2021-06-10	Beans	Ugali	Porridge made of millet	Milk	3	2	2	2	1	1		4	1	2	2	Watermelon	Thorn melon	4	2
188	C	3	2021-06-14	Green bananas	Spinach	Watermelon	Porridge made of millet flour	3	2	1	1	2	2	Boiling	4	1	2	1	Watermelon		5	3
191	C	3	2021-06-23	Porridge made of millet flour	Yoghurt	Pumpkins	Potatoes	3	2	2	1	2	1		3	1	2	1		Beans	4	3
194	A	3	2021-06-29	Beans	Terere	Orange	Milk	3	2	1	2	1	1		2	1	2	1	Passion fruit		6	4
197	A	3	2021-07-05	Meat	Spinach	Rice	Potatoes	3	1	1	2	2	1		5	2	1	1			4	3
202	A	3	2021-07-22	Ugali	Kales	Beetroot	Pawpaw	3	2	1	1	2	1		2	1	1	1			4	3
205	A	3	2021-07-21	Ugali	Fish	Beans	Potatoes	3	1	2	2	1	1		5	2	2	2	Beans	Beetroot	5	2
207	A	3	2021-07-29	Spinach	Pumpkins	Liver	Terere	3	1	1	1	2	1		4	1	1	1			8	5
208	B	3	2021-07-26	Beans	Green bananas	Fish	Green grams	3	1	2	2	1	1		4	2	2	1	Passion fruit		5	3
209	B	3	2021-07-28	Ugali	Fish	Mrenda	Apple	3	1	1	2	2	1		3	1	2	2	Beetroot	Watermelon	7	3
211	A	3	2021-07-30	Porridge made of millet, maize flour and groundnuts	Eggs	Milk	Arrow roots	3	2	2	2	2	1		3	1	1	2	Beetroot		8	4
212	A	3	2021-07-30	Meat	Beans	Liver	Eggs	3	1	1	2	1	1		3	1	1	2		Milk	4	3
214	C	3	2021-08-04	Porridge made of millet	Njahi	Ugali	Spinach	3	2	1	2	1	1		4	1	1	1			8	5
2	B	3	2019-06-07	Milk	Eggs	Porridge added sugar and milk	Oranges	4	2	1	2	2	2	Boiling	4	1	1	2	Watermelon	Omena	6	4
4	C	3	2019-06-10	Beans	Traditional vegetables (managu)	Porridge ( wimbi, maize flour)	Meat	4	1	1	1	1	1		5	1	1	1	Mango	Avacado	8	5
5	A	3	2019-06-26	Watermelon	Eggs	Spinach	Green grams	4	2	1	1	1	1		3	1	2	1		Kamande	5	4
10	B	3	2019-07-22	Porridge (millet)	Milk	Fish	Beans	4	1	2	2	1	1		4	1	1	1			5	6
12	C	3	2019-07-25	Ugali	Beans	Pawpaw	Milk	4	2	2	2	1	2	Boiling	4	2	1	1			8	4
16	B	3	2019-08-02	Spinach	Beans	Pumpkins	Potataoes	4	2	1	1	1	2	Boiling	2	1	2	1		Beans	4	3
20	B	3	2019-09-10	Porridge ( wimbi and maize flour)	Traditional vegetables (sagaa)	Watermelon	Eggs	4	2	2	1	2	2	Boiling	3	1	2	1		Beetroot	5	4
21	C	3	2019-08-21	Beans	Fish	Pumpkin	Milk	4	1	2	2	1	2	Boiling	3	1	1	1			8	5
29	C	3	2019-08-27	Eggs	Fish	Ugali	Milk	4	1	2	2	2	2	Boiling	3	1	1	1			4	4
34	B	3	2019-09-20	Fish	Beans	Terere	Arrow root	4	1	1	2	1	1		3	1	1	1			6	6
35	A	3	2019-09-09	Pumpkins	Ugali	Milk	Spinach	4	2	1	1	2	1		3	1	1	1			5	6
37	B	3	2019-09-09	Traditional vegetables (mrenda)	Beans	Omena	Porridge	4	1	1	2	1	1		4	1	1	1			6	6
42	C	3	2019-09-24	Wimbi porridge	Milk	Spinach	Peanut	4	2	1	2	2	1		3	1	2	1		Watermelon	5	5
43	B	3	2019-09-25	Beans	Orange	Fish	Milk	4	1	2	2	1	1		3	1	1	2		Beetroot	8	5
46	A	3	2019-10-15	Fish	Beans	Terere	Pawpaw	4	1	1	1	1	1		5	2	1	1			4	4
52	C	3	2019-11-01	Minced meat	Potatoes	Spinach	Pumpkins	4	1	1	1	2	1		2	1	1	1			6	6
57	B	3	2019-11-12	Porridge (maize)	Eggs	Milk	Green grams	4	2	2	2	1	2	Boiling	3	1	1	2	Watermelon		4	3
60	B	3	2019-11-18	Ugali	Eggs	Kales	Watermelon	4	2	1	1	2	1		3	1	2	1		Black berries	5	5
63	B	3	2019-11-22	Green banana	Pumpkins	Eggs	Green grams	4	2	1	2	1	1		3	1	2	1		Beetroot	5	5
66	A	3	2019-12-04	Spinach	Fish	Potatoes	Milk	4	1	1	2	2	2	Boiling	3	1	1	1			4	4
67	C	3	2019-12-23	Milk	Pawpaw	Traditional vegetables (terere)	Yams	4	2	1	1	2	1		3	1	2	1		Oranges	6	5
69	A	3	2019-12-19	Ugali	Njahe	Fish	Mrenda	4	1	1	2	1	1		2	1	1	1			8	6
70	B	3	2019-12-20	Terere	Pawpaw	Wimbi porridge	Eggs	4	2	1	1	2	2	Boiling	4	1	2	1	Beetroot		8	4
74	B	3	2020-01-06	Beans	Watermelon	Managu	Fish	4	1	1	1	1	2	Boiling	4	1	1	1			8	5
75	A	3	2020-01-03	Oranges	Eggs	Fish	Mashed potatoes	4	1	2	2	2	2	Boiling	3	1	1	2		Beetroot	4	3
80	A	3	2020-02-12	Ugali	Omena	Pumpkin	Green grams	4	1	2	1	2	1		3	1	2	1		Watermelon	4	4
93	A	3	2020-03-25	Eggs	Orange	Milk	Wimbi porridge	4	2	2	2	2	1		4	2	3	2		Maize	6	5
95	B	3	2020-04-08	Porridge ( wimbi flour)	Green grams	Fermented milk	Liver	4	1	2	2	1	2	Boiling	5	2	1	1			8	4
100	A	3	2020-04-17	Njahi	Mrenda	Ugali	Liver	4	1	1	2	1	1		4	2	2	2	Beetroot	Passion fruit	5	3
102	A	3	2020-04-23	Pumpkins	Potatoes	Beans	Liver	4	1	2	1	1	1		4	1	2	2	Fish	Eggs	8	4
105	B	3	2020-04-30	Beans	Eggs	Ugali	Managu	4	2	1	2	1	1		4	1	2	1	Watermelon	Beetroot	6	5
107	C	3	2020-05-14	Porridge from millet	Milk	Fish	Greengrams	4	1	2	2	1	2	Boiling	3	1	1	2	Beans	Greengrams	6	4
109	B	3	2020-07-20	Beans	Liver	Spinach	Ugali	4	1	1	2	1	1		4	1	1	2	Watermelon	Orange	6	5
110	B	3	2020-06-24	Meat	Avocado	Pumpkin	Beans	4	1	2	1	1	1		4	1	1	1			7	6
113	A	3	2020-08-05	Meat	Spinach	Pumpkin	Beans	4	1	1	1	1	1		3	1	1	1			6	6
120	C	3	2020-08-25	Green banana	Beans	Spinach	Eggs	4	2	1	2	1	1		4	1	2	1			5	5
121	C	3	2020-09-10	Beans	Porridge	Milk	Omena	4	1	2	2	1	1		4	2	1	1			5	5
123	B	3	2020-09-22	Spinach	Beans	Green banana	Orange	4	2	1	2	1	1		4	2	1	1			4	5
125	C	3	2020-11-04	Wimbi porridge	Yoghurt	Watermelon	Fish	4	1	2	1	2	1		4	1	1	2	Watermelon	Orange	4	4
128	B	3	2020-10-26	Ugali	Managu	Liver	Spinach	4	1	1	2	2	1		4	1	1	1			5	6
129	A	3	2020-10-26	Spinach	Watermelon juice	Wimbi porridge	Eggs	4	2	1	1	2	2	Boiling	5	2	2	1	Watermelon		7	3
131	A	3	2020-11-30	Ugali	Spinach	Meat	Milk	4	1	1	2	2	1		2	1	2	1	Watermelon		9	5
132	C	3	2020-12-01	Eggs	Beans	Rice	Pumpkin	4	2	2	1	1	2	Boiling	4	1	2	1	Orange		5	4
133	B	3	2020-12-01	Watermelon	Green banana	Kamande	Spinach	4	2	1	1	1	1		3	1	2	1		Pawpaws	5	5
140	B	3	2020-12-22	Rice	Fish	Kamande	Spinach	4	1	1	2	1	1		3	1	1	1			4	5
141	A	3	2021-01-04	Beans	Potatoes	Spinach	Pawpaw	4	2	1	1	1	1		3	1	1	2		Green grams	5	5
145	C	3	2021-03-15	Minced meat	Green bananas	Spinach	Watermelon	4	1	1	1	2	1		3	1	1	1			7	6
154	C	3	2021-04-12	Ugali	Beans	Spinach	Eggs	4	2	1	2	1	1		3	1	1	1			3	5
158	C	3	2021-04-13	Meat	Spinach	Sweet potatoes	Potatoes	4	1	1	2	2	1		3	1	1	1			4	5
162	B	3	2021-04-20	Mango	Fermented milk	Terere	Porridge made of millet	4	2	1	1	2	1		4	2	2	1	Watermelon		5	4
165	A	3	2021-04-21	Fish	Ugali	Beans	Pawpaw	4	1	2	1	1	1		3	1	2	1	Beans		5	5
167	A	3	2021-04-29	Ugali	Spinach	Minced meat	Eggs	4	1	1	2	2	1		3	1	1	1			4	5
170	B	3	2021-04-29	Managu	Beans	Ugali	Pumpkins	4	2	1	1	1	1		4	2	1	1			5	5
177	C	3	2021-05-17	Omena	Green grams	Ugali	Spinach	4	1	1	2	2	1		4	2	1	1			5	5
178	C	3	2021-05-13	Rice	Beans	Watermelon	Terere	4	2	1	1	1	1		4	2	2	1		Watermelon	5	4
183	B	3	2021-05-20	Meat	Milk	Beans	Terere	4	1	1	2	1	1		2	1	1	1			4	5
184	B	3	2021-05-27	Fish	Eggs	Terere	Porridge made of wimbi flour	4	1	1	2	2	1		4	2	1	1	Passion fruit		4	5
186	B	3	2021-06-07	Porridge made of millet	Fermented milk	Spinach	Pawpaw	4	2	1	1	2	2	Boiling	4	1	1	1			6	5
190	B	3	2021-06-15	Ugali	Sweet potatoes	Beans	Managu	4	1	1	2	1	1		4	1	2	1	Tomato fruit		8	5
196	B	3	2021-07-05	Watermelon	Meat	Eggs	Avacado	4	1	1	1	2	1		3	1	1	2	Beetroot	Watermelon	5	5
198	C	3	2021-07-07	Kales	Ugali	Beans	Watermelon	4	2	1	1	1	1		3	1	2	1		Watermelon	5	5
199	C	3	2021-07-07	Potatoes	Fish	Pawpaw	Avocado	4	1	1	1	2	1		2	1	2	1		Beetroot	6	6
201	C	3	2021-07-15	Terere	Potatoes	Beans	Chicken	4	1	2	2	1	1		2	1	1	1	Beans	Mango	4	5
203	B	3	2021-07-13	Eggs	Ugali	Managu	Pawpaw	4	2	1	1	2	1		3	1	2	1		Watermelon	6	5
210	C	3	2021-07-28	Fish	Ugali	Terere	Yoghurt	4	1	1	2	2	1		3	1	1	1			4	5
213	B	3	2021-08-03	Beans	Rice	Liver	Spinach	4	1	1	2	1	1		4	2	1	1			4	5
19	A	4	2019-09-27	Green bananas	Yams	Sweet potatoes	Ugali	1	2	2	2	2	1		5	2	2	1	Watermelon		6	3
114	A	4	2020-09-22	Arrow roots	Potatoes	Rice	Ugali	1	2	2	2	2	1		4	1	1	1			8	5
24	A	4	2019-10-03	Fish	Green grams	Meat	Beans	2	1	2	2	1	1		4	1	2	1		Beetroot	5	4
55	A	4	2019-12-13	Rice	Potatoes	Ugali	Beans	2	2	2	2	1	1		5	2	2	1			5	3
68	A	4	2020-01-22	Yams	Green banana	Rice	Beans	2	2	2	2	1	1		3	1	2	2	Watermelon	Pawpaw	8	3
72	C	4	2020-02-07	Eggs	Beans	Green grams	Njahi	2	2	2	2	1	1		2	1	2	1	Watermelon		8	4
87	A	4	2020-04-09	Beans	Green bananas	Potatoes	Green grams	2	2	2	2	1	1		5	2	2	1	Watermelon		3	2
127	A	4	2020-12-04	Ugali	Potatoes	Rice	Beans	2	2	2	2	1	1		3	1	2	1	Beans		6	4
139	A	4	2021-01-18	Ugali	Green bananas	Rice	Pineapple	2	2	2	2	2	1		3	1	1	1			3	4
150	A	4	2021-05-17	Arrow roots	Ugali	Sweet potatoes	Green bananas	2	2	2	2	2	1		3	1	2	1		Beetroot	3	3
157	A	4	2021-05-25	Porridge made of millet flour	Rice	Ugali	Beans	2	2	2	2	1	1		4	1	2	1	Beans		5	4
193	A	4	2021-08-04	Potatoes	Pumpkins	Green bananas	Sweet potatoes	2	2	2	1	2	1		3	1	2	2	Njahi	Green grams	4	2
195	A	4	2021-08-13	Meat	Beans	Liver	Fish	2	1	2	2	1	1		3	1	1	1			5	5
1	A	4	2019-07-19	Beans	Omena	Eggs	Peanut	3	1	2	2	1	2	Boiling	3	1	2	1	Beetroot		7	3
7	C	4	2019-08-14	Green bananas	Fish	Yams	Terere	3	2	1	2	2	1		4	1	2	1		Watermelon	6	4
9	B	4	2019-09-03	Spinach	Omena	Arrow root	Porridge	3	1	1	2	2	1		2	1	2	1		Pawpaw	4	3
11	A	4	2019-09-04	Terere	Avacado	Pawpaw	Green grams	3	2	1	2	1	1	Boiling	4	2	2	1	Beans		6	3
15	C	4	2018-09-12	Eggs	Meat	Beans	Fish	3	1	2	2	1	1		3	1	1	2		Beetroot	6	4
18	A	4	2019-09-23	Beans	Green grams	Omena	Green bananas	3	1	2	2	1	1		5	2	2	1		Orange	6	3
22	C	4	2019-10-02	Beans	Meat	Fish	Milk	3	1	2	2	1	2	Boiling	3	1	1	1		Beetroot	5	4
26	A	4	2019-10-07	Cabbage	Meat	Ripe banana	Beans	3	1	2	2	1	1		3	1	2	1	Eggs		8	4
32	A	4	2019-10-15	Green grams	All traditional vegetables	Peanut	Ugali	3	2	1	2	1	2	Boiling	3	1	1	1			6	4
35	A	4	2019-10-22	Orange	Managu	Beans	Fish	3	1	2	2	1	2	Boiling	5	2	1	2		Beetroot	6	2
39	C	4	2019-10-29	Ugali	Mrenda	Fish	Chicken	3	2	1	1	2	1		3	1	1	1			9	5
41	A	4	2019-11-01	Green bananas	Fish	Meat	Beans	3	1	2	2	1	1	Boiling	3	1	1	1			7	5
47	C	4	2019-11-27	Eggs	Milk	Green grams	Beans	3	2	2	2	1	2	Boiling	5	2	1	2		Milk	6	2
48	A	4	2019-11-21	Kidney Beans	Black beans	Meat	Watermelon	3	1	2	1	1	1		3	1	2	2	Beans		6	3
49	C	4	2019-10-11	Spinach	Orange	Beans	Eggs	3	2	1	2	1	2	Boiling	3	1	2	1		Orange	5	3
57	B	4	2020-01-20	Milk	Porridge made of wimbi and maize flour	Watermelon	Green grams	4	2	2	1	2	2	Boiling	3	2	2	2	Beans	Milk	4	1
59	C	4	2019-12-27	Beans	Ugali	Meat	Wimbi porridge	3	1	2	2	1	2	Boiling	4	1	1	1			8	4
61	C	4	2019-12-30	Milk	Rice	Orange	Potatoes	3	2	2	2	2	1	Boiling	5	2	2	1		Oranges	8	3
64	B	4	2020-01-09	Potatoes	Spinach	Pumpkins	Green bananas	3	2	1	1	2	2	Boiling	3	1	2	1		Beetroot	4	2
69	A	4	2020-02-03	Njahi	Fish	Managu	Green grams	3	1	1	2	1	1		2	1	1	1			8	5
70	B	4	2020-01-31	Eggs	Fish	Milk	Beans	4	1	2	2	1	1		2	1	1	2		Pawpaw	8	4
71	A	4	2020-02-04	Cassava	Njahi	Greengrams	Liver	3	1	2	2	1	1		5	2	1	2	Beetroot		5	3
73	C	4	2020-02-06	Green bananas	Meat	Ugali	Terere	3	1	1	2	2	1		4	2	1	1			6	5
74	B	4	2020-02-07	Beans	Terere	Pawpaw	Milk	4	2	1	2	1	2	Boiling	4	1	1	2			8	4
75	A	4	2020-02-14	Minced meat	Liver	Green bananas	Watermelon	3	1	2	1	2	1		5	2	2	2	Porridge made of millet and sorghum	Beetroot	9	2
77	B	4	2020-02-12	Ugali	Omena	Green grams	Rice	3	1	2	2	1	1		3	1	1	2		Watermelon	5	4
78	C	4	2020-02-12	Liver	Groundnuts	Mango	Cows fat	3	1	2	1	1	1		3	1	1	1			8	5
81	A	4	2020-03-11	Potatoes	Pumpkins	Porridge made of maize flour and wimbi	Spinach	3	2	1	1	2	1		3	1	2	1	Watermelon		6	4
86	B	4	2020-04-07	Beans	Fish	Traditional vegetables like Managu	Milk	4	1	2	2	1	2	Boiling	4	2	1	1			5	4
88	B	4	2020-04-20	Omena	Ugali	Green banana	Green grams	3	1	2	2	1	1		5	2	1	1		Beetroot	5	4
89	A	4	2020-04-14	Beans	Porridge (maize)	Ugali	Spinach	3	2	1	2	2	1		3	1	2	1	Beans		5	4
90	C	4	2020-04-20	Ugali	Porridge (wimbi)	Milk	Traditional vegetables	3	2	1	2	2	1		4	2	2	1	Mango		5	3
97	C	4	2020-05-22	Fish	Beans	Green grams	Spinach	3	1	1	2	1	1		2	1	1	1	Watermelon		9	5
101	A	4	2020-06-02	Arrow roots	Beans	Green bananas	Omena	3	1	2	2	1	1		3	1	2	1	Beans		6	4
103	C	4	2020-06-04	Ugali	Omena	Pumpkins	Porridge (wimbi)	3	1	2	1	2	1		4	1	1	1			9	5
108	B	4	2020-06-29	Beans	Mrenda	Green bananas	Ugali	3	2	1	2	2	2	Boiling	4	2	2	1	Orange	Mango	6	3
111	A	4	2019-09-03	Beans	Watermelon	Green grams	Terere	3	2	1	1	1	1		3	1	2	1		Tomato fruit	5	4
112	C	4	2020-09-10	Managu	Green grams	Pawpaws	Pumpkin	3	2	1	1	1	1		3	1	2	1	Passion fruit	Mango	5	4
115	C	4	2020-09-18	Beans	Green grams	Eggs	Potatoes	3	2	2	2	1	1		4	1	2	1		Beans	5	4
117	B	4	2020-10-08	Oranges	Pumpkins	Green bananas	Potatoes	3	2	2	1	2	1		3	1	2	1		Pineapple	3	3
122	A	4	2020-11-03	Green bananas	Sphagetti	Beans	Fish	3	1	2	2	1	1		4	2	2	1	Beetroot	Watermelon	7	3
130	C	4	2020-12-07	Wimbi porridge	Ugali	Omena	Spinach	3	1	1	2	2	1		2	1	1	1	Beetroot		4	4
137	B	4	2021-01-15	Ugali	Terere	Wimbi porridge	Pawpaw	3	2	1	1	2	1		3	1	2	1	Pumpkins	Beetroot	9	3
138	C	4	2021-01-18	Pumpkins	Potatoes	Green bananas	Green grams	3	2	2	1	1	1		4	2	1	2	Beans	Pawpaw	6	3
142	C	4	2021-02-12	Meat	Ugali	Beans	Green grams	3	2	2	2	1	1		4	2	1	1		Beans	6	4
148	A	4	2021-05-21	Green banana	Porridge made of millet flour	Beans	Pawpaw	3	2	2	1	1	1		3	1	1	2		Ribena	6	4
152	C	4	2021-05-24	Meat	Fish	Green grams	Spinach	3	1	1	2	1	1		3	1	1	1			3	4
153	A	4	2021-05-18	Rice	Beans	Orange	Managu	3	2	1	2	1	1		3	1	2	2	Milk	Beans	6	3
161	B	4	2021-05-28	Beans	Green grams	Green bananas	Meat	3	1	2	2	1	1		3	1	2	1	Watermelon	Ripe banana	5	4
163	C	4	2021-06-02	Green grams	Njahi	Terere	Rice	3	2	1	2	1	1		3	1	2	1	Beetroot		6	4
164	B	4	2021-06-02	Porridge made of millet flour	Njahi	Rice	Terere	3	2	1	2	1	2	Boiling	2	1	1	1			5	4
167	A	4	2021-06-04	Ugali	Spinach	Porridge made of millet, sorghum and groundnuts flours	Meat	3	1	1	2	2	1		3	1	2	1		Pawpaw	4	3
169	A	4	2021-06-08	Beans	Green grams	Ugali	Terere	3	2	1	2	1	1		3	1	2	1		Watermelon	6	4
174	C	4	2021-06-17	Arrow roots	Pumpkins	Green bananas	Beef	3	1	2	1	2	1		2	1	1	2		Tomato fruit	6	4
175	B	4	2021-06-17	Pumpkins	Milk	Beans	Ugali	4	2	2	1	1	1		3	1	2	2		Orange	3	3
179	C	4	2021-06-24	Green bananas	Pumpkins	Potatoes	Fish	3	1	2	1	2	1		3	1	1	2	Beans		6	4
180	A	4	2021-06-24	Milk	Beans	Yoghurt	Sagaa	3	2	1	2	1	1		4	2	1	2		Beans	4	3
181	A	4	2021-07-02	Arrow roots	Ugali	Beans	Fish	3	1	2	2	1	1		3	1	1	1			5	5
189	A	4	2021-08-16	Green bananas	Beans	Sweet potatoes	Ugali	3	2	2	2	1	1		3	1	2	1	Beans		5	4
194	A	4	2021-08-09	Ugali	Green bananas	Sweet potatoes	Beans	3	2	2	2	1	1		2	1	2	1	Oranges		6	4
200	B	4	2021-08-18	Eggs	Green grams	Groundnuts	Sweet potatoes	3	2	2	2	1	1		4	1	1	1			6	5
207	A	4	2021-09-01	Pumpkins	Minced meat	Potatoes	Ugali	3	1	2	1	2	1		4	1	2	1		Beetroot	5	4
208	B	4	2021-09-06	Beans	Green bananas	Green peas	Fish	3	1	2	2	1	1		4	2	1	2		Beetroot	5	3
212	A	4	2021-09-10	Liver	Beans	Fish	Spinach	3	1	1	2	1	1		3	1	1	2	Beans		4	3
214	C	4	2021-09-15	Porridge made of millet	Njahi	Spinach	Lentils	3	2	1	2	1	1		2	1	1	1			8	5
2	B	4	2019-07-19	Avocado	Pawpaw	Omena	Ugali	4	1	1	2	2	1		4	2	1	1			5	5
3	B	4	2019-07-26	Peanut	Grapes	Liver	Porridge (wimbi)	4	1	2	2	1	1		3	1	1	1			8	6
4	C	4	2019-07-29	Liver	Porridge ( maize)	Pawpaw	Egg	4	1	2	1	2	1		4	1	1	2	Mango	Green banana	5	5
5	A	4	2019-08-07	Porridge (wimbi)	Watermelon	Traditional vegetables (managu)	Beans	4	2	1	1	1	1		3	1	2	1	Pawpaw		3	4
6	A	4	2019-08-13	Milk	Avacado	Sweet potatoes	Beans	4	2	2	2	1	2	Boiling	2	1	2	1	Beetroot		8	4
10	B	4	2019-09-01	Beans	Eggs	Ugali	Fish	4	1	2	2	1	1		4	1	1	1			5	6
12	C	4	2019-09-05	Beans	Fish	Eggs	Green grams	4	1	2	2	1	2	Boiling	4	2	1	1			8	4
16	B	4	2019-09-13	Ugali	Green grams	Spinach	Eggs	4	2	1	2	1	1		3	1	2	1		Beans	4	3
20	B	4	2019-10-15	Porridge ( wimbi and maize flour)	Watermelon	Avacado	Eggs	4	2	2	1	2	2	Boiling	3	1	2	2	Watermelon	Beetroot	5	3
21	C	4	2019-10-02	Meat	Milk	Spinach	Ugali	4	1	1	2	2	2	Boiling	3	1	1	2		Oranges	8	4
27	B	4	2019-10-07	Peanuts	Meat	Eggs	Milk	4	1	2	2	1	1		4	1	1	1			6	6
29	C	4	2019-10-08	Eggs	Milk	Beans	Fish	4	1	2	2	1	1		4	2	1	2		Milk	5	4
31	C	4	2019-10-16	Beans	Meat	Pumpkin	Milk	4	1	2	1	1	1		3	1	1	2	Beans		8	5
34	B	4	2019-10-23	Beans	Potatoes	Terere	Omena	4	1	1	2	1	1		3	1	1	1			8	6
36	C	4	2019-10-22	Beans	Meat	Spinach	Porridge ( wimbi)	4	1	1	2	1	1		4	1	1	1			8	6
42	C	4	2019-11-05	Wimbi porridge	Milk	Peanut	Pumpkin	4	2	2	1	1	1		3	1	2	1		Watermelon	4	3
43	B	4	2019-11-06	Eggs	Beans	Milk	Mrenda	4	2	1	2	1	1		2	1	3	2	Beetroot		8	5
44	B	4	2019-11-12	Meat	Ugali	Eggs	Traditional vegetables like terere	4	1	1	2	2	2	Boiling	3	1	1	1			6	5
45	A	4	2019-11-15	Beans	Meat	Green banana	Milk	4	1	2	2	1	2	Boiling	5	1	2	2	Beetroot	Black beans	5	3
46	A	4	2019-11-19	Beans	Fish	Ugali	Terere	4	1	1	2	1	1		4	2	1	1			5	5
51	B	4	2019-12-23	Fish	Beans	Milk	Oranges	4	1	2	2	1	1		3	1	1	2	Beetroot	Watermelon	4	4
52	C	4	2019-12-11	Spinach	Green grams	Minced	Pumpkin	4	1	1	1	2	1		2	1	1	1			6	6
54	B	4	2019-12-13	Sweet potatoes	Eggs	Groundnuts	Meat	4	1	2	2	1	1		3	1	1	1			3	5
58	C	4	2019-12-27	Pumpkins	Green bananas	Green grams	Cabbage	4	2	2	1	1	1		4	2	2	2	Watermelon	Oranges	5	3
60	B	4	2019-12-30	Ugali	Eggs	Spinach	Meat	4	1	1	2	2	1		3	1	2	1		Grapes	6	5
63	B	4	2020-01-09	Green bananas	Pumpkin	Milk	Eggs	4	2	2	1	2	1		3	1	2	1		Beetroot	8	5
66	A	4	2020-01-15	Spinach	Liver	Ugali	Milk	4	1	1	2	2	2	Boiling	2	1	1	1			3	4
67	C	4	2020-01-20	Milk	Wimbi porridge	Avacado	Pawpaw	4	2	2	1	2	2	Boiling	3	1	2	2	Oranges	Pawpaw	6	3
80	A	4	2020-03-09	Pawpaw	Spinach	Eggs	Liver	4	1	1	1	2	1		3	1	2	2		Watermelon	4	3
83	B	4	2020-03-16	Potatoes	Green grams	Minced meat	Pawpaw	4	1	2	1	2	1		3	1	1	1			8	6
85	C	4	2020-03-27	Pumpkins	Beans	Avacado	Yoghurt	4	2	2	1	1	1		4	1	2	1	Orange	Pineapple	7	4
94	C	4	2020-07-30	Ugali	Eggs	Beans	Orange	4	2	1	2	1	1		3	2	2	1	Beetroot		6	4
95	B	4	2020-05-19	Green grams	Fermented milk	Liver	Watermelon	4	1	2	1	1	2	Boiling	3	1	1	1			6	5
100	A	4	2020-06-02	Arrow roots	Liver	Orange	Njahi	4	1	2	2	1	1		4	2	2	1		Beetroot	5	4
102	A	4	2020-06-04	Liver	Pumpkins	Beans	Ugali	4	1	2	1	1	1		5	2	1	2	Beans		4	3
105	B	4	2020-06-11	Managu	Beans	Fish	Watermelon	4	1	1	1	1	1		2	1	1	2	Watermelon	Beans	6	5
107	C	4	2020-06-25	Porridge	Fish	Beans	Milk	4	1	2	2	1	1		3	1	1	2	Beans	Green grams	5	5
109	B	4	2020-08-31	Beans	Terere	Liver	Ugali	4	1	1	2	1	1		4	1	1	1			6	6
110	B	4	2020-09-03	Meat	Milk	Pumpkin	Spinach	4	1	1	1	2	1		3	1	1	2		Watermelon	7	5
113	A	4	2020-09-16	Terere	Eggs	Pumpkin	Liver	4	1	1	1	2	1		3	1	1	1			6	6
116	B	4	2020-09-22	Porridge	Spinach	Milk	Egg	4	2	1	2	2	1		4	2	1	1			8	5
118	C	4	2020-11-12	Beans	Milk	Terere	Meat	4	1	1	2	1	1		3	1	1	2			5	6
119	A	4	2020-10-08	Beans	Spinach	Watermelon	Ugali	4	2	1	1	1	1		3	1	2	2	Beans	Green grams	5	4
120	C	4	2020-10-08	Green bananas	Minced meat	Beans	Pumpkin	4	1	2	1	1	1		3	1	1	2		Passion fruit	4	4
123	B	4	2020-11-03	Spinach	Eggs	Beans	Meat	4	1	1	2	1	1		3	1	1	2			5	6
124	A	4	2020-11-16	Eggs	Beans	Milk	Spinach	4	2	1	2	1	1		4	2	2	1		Watermelon	5	4
125	C	4	2020-11-20	Milk	Wimbi porridge	Eggs	Watermelon	4	2	2	1	2	2	Boiling	4	2	2	1	Orange		3	2
128	B	4	2020-12-07	Green bananas	Watermelon	Liver	Spinach	4	1	1	1	2	1		4	1	1	1			5	6
129	A	4	2020-12-07	Wimbi porridge	Beans	Watermelon	Eggs	4	2	2	1	1	1		5	2	2	2	Beans	Watermelon	6	3
131	A	4	2021-02-02	Ugali	Minced meat	Watermelon	Spinach	4	1	1	1	2	1		2	1	2	1		Watermelon	6	5
132	C	4	2021-01-11	Beans	Fish	Eggs	Murenda	4	1	1	2	1	1		4	1	1	1			5	6
133	B	4	2021-01-07	Kamande	Watermelon	Green bananas	Spinach	4	2	1	1	1	1		3	1	2	1			4	5
140	B	4	2021-02-02	Ugali	Spinach	kamande	Fish	4	1	1	2	1	1		3	1	1	1			4	5
141	A	4	2021-02-15	Green grams	Spinach	Meat	Ugali	4	1	1	2	1	1		3	1	1	1			5	6
145	C	4	2021-04-26	Eggs	Green banana	Kamande	Fish	4	1	2	2	1	1		3	1	1	1			7	6
146	B	4	2021-04-30	Rice	Minced meat	Avacado	Milk	4	1	1	2	2	1		3	1	1	1			6	6
147	B	4	2021-05-03	Rice	Beans	Eggs	Fish	4	1	2	2	1	1		3	1	1	2		Beans	5	5
154	C	4	2021-05-28	Ugali	Beans	Green bananas	Eggs	4	2	2	2	1	1		4	2	2	2	Watermelon	Orange	5	3
156	B	4	2021-05-25	Ugali	Managu	Pawpaw	Milk	4	2	1	2	2	2	Boiling	4	1	2	1		Beetroot	9	4
158	C	4	2021-05-25	Arrow roots	Beans	Spinach	Chicken	4	1	1	2	1	1		3	1	1	2		Beans	4	4
160	A	4	2021-05-28	Green bananas	Beans	Eggs	Spinach	4	2	1	2	1	1		3	1	2	2	Oranges	Watermelon	4	3
162	B	4	2021-06-02	Milk	Pawpaw	Spinach	Porridge made of wimbi flour	4	2	1	1	2	1		4	2	2	1		Watermelon	5	4
165	A	4	2021-06-08	Pawpaw	Milk	Ugali	Omena	4	1	2	1	2	1		3	1	2	2	Beetroot	Beans	5	4
170	B	4	2021-06-10	Milk	Beans	Orange	Eggs	4	2	1	2	1	1		3	1	2	1		Beans	4	4
177	C	4	2021-06-28	Green grams	Milk	Spinach	Meat	4	1	2	2	1	1		4	2	1	1			4	4
178	C	4	2021-06-24	Beans	Milk	Ugali	Terere	4	2	1	2	1	1		4	2	1	1			5	5
183	B	4	2021-07-02	Beans	Terere	Meat	Milk	4	1	1	2	1	1		3	1	1	1			4	5
184	B	4	2021-07-08	Passion fruit	Milk	Ndengu	Eggs	4	2	1	2	1	1		4	2	1	1			6	5
185	A	4	2021-07-09	Beans	Meat	Pumpkins	Arrow roots	4	1	2	1	1	1		3	1	2	1		Beetroot	6	5
186	B	4	2021-07-19	Porridge made of millet flour	Terere	Breast milk	Pawpaw	4	2	1	1	2	2	Boiling	4	2	1	1			7	4
188	C	4	2021-07-26	Green bananas	Watermelon	Spinach	Milk	4	2	1	1	2	1		4	1	2	1	Watermelon		6	5
196	B	4	2021-08-13	Meat	Watermelon	Eggs	Green banana	4	1	2	1	2	1		3	1	1	2	Beetroot	Watermelon	6	5
197	A	4	2021-08-20	Terere	Green peas	Potatoes	Watermelon	4	2	1	1	2	1		5	2	1	1			5	4
198	C	4	2021-08-18	Ugali	Ripe banana	Fish	Eggs	4	1	1	2	2	1		3	1	1	1	Watermelon		5	6
199	C	4	2021-08-18	Ugali	Pawpaw	Beans	Meat	4	1	2	1	1	1		2	1	1	2		Beetroot	4	4
202	A	4	2021-08-24	Ugali	Spinach	Omena	Beans	4	1	1	2	1	1		4	2	2	1	Beetroot		5	4
203	B	4	2021-08-24	Ugali	Beans	Managu	Mango	4	2	2	2	1	1		3	1	1	1			7	6
204	A	4	2021-08-27	Green grams	Spinach	Green bananas	Watermelon	4	2	1	1	1	1		4	2	2	1		Beans	5	4
205	A	4	2021-08-31	Ugali	Fish	Beans	Watermelon	4	1	2	1	1	1		3	1	2	1	Beetroot		5	5
209	B	4	2021-09-07	Pawpaw	Fish	Traditional vegetables such as Terere	Eggs	4	1	1	1	2	1		2	1	1	2		Water	7	5
210	C	4	2021-09-08	Liver	Ugali	Terere	Beans	4	1	1	2	1	1		3	1	1	1			6	6
211	A	4	2021-09-10	Ugali	Spinach	Liver	Beans	4	1	1	2	1	1		5	2	2	1	Oranges		8	4
213	B	4	2021-09-10	Ugali	Beans	Fish	Spinach	4	1	1	2	1	1		3	1	1	1			6	6
